# Supplementary material for: Convergence of TGFβ and BMP signaling in regulating human bone marrow stromal cell differentiation
Source: Sci Rep. 2019 Mar 21;9:4977. doi: 10.1038/s41598-019-41543-0 (PMC6428815; doi:10.1038/s41598-019-41543-0)
Supplement: Supplementary file 2 — Supplementary Table 2 [file 41598_2019_41543_MOESM2_ESM.xlsx]

## Sheet: UP ENTITIES  SERPINB vs SCR  FO
Supplementary table 2. List of differentially expressed genes in SERPINB2-depleted hBMSC–Bone cells (2.0 FC, p < 0.05)
ProbeName	FC ([SERPINB2 siRNA] vs [SCR siRNA])	Log FC ([SERPINB2 siRNA] vs [SCR siRNA])	FC (abs) ([SERPINB2 siRNA] vs [SCR siRNA])	Regulation ([SERPINB2 siRNA] vs [SCR siRNA])	GeneSymbol	GeneName	ControlType	Description	EntrezGeneID	Go	Chromosome End Index_Avadis_	Chromosome Number_Avadis_	Chromosome Start Index_Avadis_	Chromosome Strand_Avadis_	Cytoband	GenbankAccession	GenomicCoordinates	RefSeqAccession	UniGeneID
A_33_P3241511	2.00193	1.00139	2.00193	up	SERPIND1	serpin peptidase inhibitor, clade D (heparin cofactor), member 1	FALSE	Homo sapiens serpin peptidase inhibitor, clade D (heparin cofactor), member 1 (SERPIND1), mRNA [NM_000185]	3053	GO:0010951|GO:0006935|GO:0004866|GO:0007596|GO:0004867|GO:0005576|GO:0008201|GO:0005615|GO:0070062	21141512	chr22	21141453	+	hs|22q11.21	NM_000185	chr22:21141453-21141512	NM_000185	Hs.474270
A_32_P152696	2.0037	1.00267	2.0037	up			FALSE				22155768	chr9	22155709	+	hs|9p21.3		chr9:022155709-022155768
A_23_P308673	2.0059	1.00425	2.0059	up	TAOK2	TAO kinase 2	FALSE	Homo sapiens TAO kinase 2 (TAOK2), transcript variant 2, mRNA [NM_004783]	9344	GO:0030036|GO:0008360|GO:0031572|GO:0046330|GO:0005634|GO:0032874|GO:0051403|GO:0001558|GO:0030425|GO:0005737|GO:0000186|GO:0048041|GO:0006612|GO:0005856|GO:0004709|GO:0030659|GO:0006950|GO:0005730|GO:0006915|GO:0031434|GO:0005524|GO:0006974|GO:0043235|GO:0016477|GO:0004674|GO:0016023|GO:0006468|GO:0016021	30003259	chr16	30003200	+	hs|16p11.2	NM_004783	chr16:30003200-30003259	NM_004783	Hs.291623
A_23_P41942	2.00768	1.00553	2.00768	up	POLR3G	polymerase (RNA) III (DNA directed) polypeptide G (32kD)	FALSE	Homo sapiens polymerase (RNA) III (DNA directed) polypeptide G (32kD) (POLR3G), mRNA [NM_006467]	10622	GO:0032728|GO:0010467|GO:0000790|GO:0006386|GO:0006385|GO:0003899|GO:0008283|GO:0006359|GO:0006384|GO:0006383|GO:0005829|GO:0051607|GO:0045089|GO:0001056|GO:0045087|GO:0005666|GO:0032481|GO:0005654	89781426	chr5	89781367	+	hs|5q14.3	NM_006467	chr5:89781367-89781426	NM_006467	Hs.282387
A_23_P87329	2.01223	1.0088	2.01223	up	NAT10	N-acetyltransferase 10 (GCN5-related)	FALSE	Homo sapiens N-acetyltransferase 10 (GCN5-related) (NAT10), transcript variant 1, mRNA [NM_024662]	55226	GO:0008150|GO:0008080|GO:0016020|GO:0008152|GO:0005730|GO:0005634|GO:0005524	34168049	chr11	34167990	+	hs|11p13	NM_024662	chr11:34167990-34168049	NM_024662	Hs.577281
A_33_P3235217	2.02199	1.01577	2.02199	up	CTPS1	CTP synthase 1	FALSE	Homo sapiens CTP synthase 1 (CTPS1), transcript variant 1, mRNA [NM_001905]	1503	GO:0006241|GO:0015949|GO:0042493|GO:0055086|GO:0044281|GO:0005524|GO:0005829|GO:0006139|GO:0016020|GO:0042098|GO:0042100|GO:0003883|GO:0044210|GO:0006541	41475925	chr1	41475866	+	hs|1p34.2	NM_001905	chr1:41475866-41475925	NM_001905	Hs.473087
A_24_P691826	2.02258	1.0162	2.02258	up	WFDC21P	WAP four-disulfide core domain 21, pseudogene	FALSE	WAP four-disulfide core domain 21, pseudogene [Source:HGNC Symbol;Acc:HGNC:50357] [ENST00000587298]	645638		58162479	chr17	58161084	-	hs|17q23.1		chr17:58162479-58161084
A_23_P6344	2.02335	1.01675	2.02335	up	SDF2L1	stromal cell-derived factor 2-like 1	FALSE	Homo sapiens stromal cell-derived factor 2-like 1 (SDF2L1), mRNA [NM_022044]	23753	GO:0051787|GO:0034976|GO:0016020|GO:0051087|GO:0051117|GO:0005788|GO:0042981|GO:0071712	21998570	chr22	21998511	+	hs|22q11.21	NM_022044	chr22:21998511-21998570	NM_022044	Hs.303116
A_23_P64083	2.0235	1.01685	2.0235	up	SF3B2	splicing factor 3b, subunit 2, 145kDa	FALSE	Homo sapiens splicing factor 3b, subunit 2, 145kDa (SF3B2), mRNA [NM_006842]	10992	GO:0008380|GO:0006397|GO:0005515|GO:0010467|GO:0000398|GO:0016032|GO:0005681|GO:0005654|GO:0071013|GO:0005689	65835470	chr11	65831195	+	hs|11q13.1	NM_006842	chr11:65831195-65835470	NM_006842	Hs.406423
A_21_P0000094	2.0255	1.01828	2.0255	up	CD33	CD33 molecule	FALSE	Homo sapiens CD33 molecule (CD33), transcript variant 3, mRNA [NM_001177608]	945	GO:0005515|GO:0007165|GO:0008285|GO:0005886|GO:0005887|GO:0007267|GO:0030246|GO:0004872|GO:0007155|GO:0009897|GO:0070062	51729068	chr19	51728805	+	hs|19q13.41	NM_001177608	chr19:51728805-51729068	NM_001177608	Hs.83731
A_23_P53588	2.02689	1.01926	2.02689	up	WNT5B	wingless-type MMTV integration site family, member 5B	FALSE	Homo sapiens wingless-type MMTV integration site family, member 5B (WNT5B), transcript variant 2, mRNA [NM_030775]	81029	GO:0030335|GO:0005886|GO:0009986|GO:0071300|GO:0070307|GO:0005796|GO:0005102|GO:0005578|GO:0005576|GO:0005615|GO:0005109|GO:0045165|GO:0002062|GO:0030182|GO:0042060|GO:0045600|GO:0045444|GO:0005788|GO:0016055|GO:0090090|GO:0070062	1755860	chr12	1755801	+	hs|12p13.33	NM_030775	chr12:1755801-1755860	NM_030775	Hs.306051
A_23_P342934	2.0271	1.01942	2.0271	up	TLE3	transducin-like enhancer of split 3	FALSE	Homo sapiens transducin-like enhancer of split 3 (TLE3), transcript variant 1, mRNA [NM_005078]	7090	GO:0005515|GO:0007165|GO:0006355|GO:0007219|GO:0009887|GO:0005654|GO:0005634|GO:0016055|GO:0006351	70341255	chr15	70341196	-	hs|15q23	NM_005078	chr15:70341255-70341196	NM_005078	Hs.287362
A_23_P212844	2.03151	1.02255	2.03151	up	TACC3	transforming, acidic coiled-coil containing protein 3	FALSE	Homo sapiens transforming, acidic coiled-coil containing protein 3 (TACC3), mRNA [NM_006342]	10460	GO:0005515|GO:0030097|GO:0001666|GO:0005813|GO:0021987|GO:0008283|GO:0019904|GO:0000226|GO:0030953|GO:0032886|GO:0042994|GO:0005737|GO:0022027|GO:0051726|GO:0022008	1741717	chr4	1741478	+	hs|4p16.3	NM_006342	chr4:1741478-1741717	NM_006342	Hs.104019
A_23_P374149	2.03373	1.02413	2.03373	up	CMTR1	cap methyltransferase 1	FALSE	Homo sapiens cap methyltransferase 1 (CMTR1), mRNA [NM_015050]	23070	GO:0005737|GO:0004483|GO:0006370|GO:0080009|GO:0005654|GO:0005634|GO:0003676|GO:0097309	37448942	chr6	37448883	+	hs|6p21.2	NM_015050	chr6:37448883-37448942	NM_015050	Hs.520102
A_23_P314584	2.0398	1.02843	2.0398	up	MAPKAPK3	mitogen-activated protein kinase-activated protein kinase 3	FALSE	Homo sapiens mitogen-activated protein kinase-activated protein kinase 3 (MAPKAPK3), transcript variant 3, mRNA [NM_004635]	7867	GO:0005515|GO:0034142|GO:0005634|GO:0007265|GO:0051403|GO:0005829|GO:0002756|GO:0000187|GO:0005737|GO:0018105|GO:0002755|GO:0032496|GO:0034097|GO:0034138|GO:0004708|GO:0048010|GO:0048011|GO:0031965|GO:0038124|GO:0038123|GO:0034134|GO:0006950|GO:0002224|GO:0005524|GO:0007165|GO:0044351|GO:0004674|GO:0045087|GO:0035666|GO:0005654|GO:0034166|GO:0034146|GO:0034162	50686423	chr3	50686364	+	hs|3p21.2	NM_004635	chr3:50686364-50686423	NM_004635	Hs.234521
A_33_P3410700	2.04105	1.02931	2.04105	up	ATP8	ATP synthase F0 subunit 8	FALSE	mitochondrially encoded ATP synthase 8 [Source:HGNC Symbol;Acc:HGNC:7415] [ENST00000361851]	4509		8508	chrM	8449	+		AK128101	chrM:8449-8508
A_23_P19479	2.04247	1.03032	2.04247	up	STK19	serine/threonine kinase 19	FALSE	Homo sapiens serine/threonine kinase 19 (STK19), transcript variant 2, mRNA [NM_032454]	8859	GO:0004674|GO:0006468|GO:0005634|GO:0005524	31948463	chr6	31948299	+	hs|6p21.33	NM_032454	chr6:31948299-31948463	NM_032454	Hs.654371
A_23_P118246	2.04388	1.03131	2.04388	up	GINS2	GINS complex subunit 2 (Psf2 homolog)	FALSE	Homo sapiens GINS complex subunit 2 (Psf2 homolog) (GINS2), mRNA [NM_016095]	51659	GO:0005515|GO:0006271|GO:0005654|GO:0000278	85711713	chr16	85711654	-	hs|16q24.1	NM_016095	chr16:85711713-85711654	NM_016095	Hs.433180
A_23_P105066	2.05055	1.03601	2.05055	up	ILK	integrin-linked kinase	FALSE	Homo sapiens integrin-linked kinase (ILK), transcript variant 3, mRNA [NM_001014795]	3611	GO:0005515|GO:0001658|GO:0030054|GO:0090263|GO:0030017|GO:0010761|GO:0043524|GO:0018105|GO:0032956|GO:0043025|GO:0034446|GO:0010667|GO:2000178|GO:0030335|GO:0019901|GO:0007569|GO:0034329|GO:0030027|GO:0045197|GO:0043234|GO:0005178|GO:0007229|GO:0050775|GO:0043034|GO:0043491|GO:0005654|GO:0045893|GO:0005925|GO:0001954|GO:0051897|GO:0008284|GO:0017124|GO:0005886|GO:0008283|GO:0022011|GO:0045773|GO:…	6631798	chr11	6631739	+	hs|11p15.4	NM_001014795	chr11:6631739-6631798	NM_001014795	Hs.706355
A_23_P36562	2.05139	1.0366	2.05139	up	ITGA5	integrin, alpha 5 (fibronectin receptor, alpha polypeptide)	FALSE	Homo sapiens integrin, alpha 5 (fibronectin receptor, alpha polypeptide) (ITGA5), mRNA [NM_002205]	3678	GO:0005515|GO:0030949|GO:0005154|GO:0035313|GO:0005886|GO:0010811|GO:0050731|GO:0045202|GO:2000811|GO:0050900|GO:0035987|GO:0046872|GO:0005737|GO:0005911|GO:0007411|GO:0030198|GO:0007159|GO:0016032|GO:0034113|GO:0007613|GO:0007155|GO:0007157|GO:0008305|GO:0030335|GO:0009986|GO:0031589|GO:0032587|GO:0033631|GO:0001525|GO:0005161|GO:0001726|GO:0005178|GO:0007229|GO:0007596|GO:0071062|GO:0043184|GO:…	54789715	chr12	54789656	-	hs|12q13.13	NM_002205	chr12:54789715-54789656	NM_002205	Hs.505654
A_24_P255654	2.05292	1.03768	2.05292	up			FALSE				53548043	chr12	53547983	+	hs|12q13.13		chr12:53547983-53548043
A_33_P3283833	2.05487	1.03904	2.05487	up	FOXS1	forkhead box S1	FALSE	Homo sapiens forkhead box S1 (FOXS1), mRNA [NM_004118]	2307	GO:0043565|GO:0003700|GO:0001568|GO:0006366|GO:0006357|GO:0000981|GO:0050885|GO:0005634|GO:0040018|GO:0045892|GO:0003677|GO:0043433	30432163	chr20	30432104	-	hs|20q11.21	NM_004118	chr20:30432163-30432104	NM_004118	Hs.516971
A_33_P3360216	2.05848	1.04158	2.05848	up	HIST1H2AI	histone cluster 1, H2ai	FALSE	Homo sapiens histone cluster 1, H2ai (HIST1H2AI), mRNA [NM_003509]	8329	GO:0005515|GO:0008150|GO:0046982|GO:0005634|GO:0019899|GO:0000786|GO:0003677|GO:0070062	27776445	chr6	27776386	+	hs|6p22.1	NM_003509	chr6:27776386-27776445	NM_003509	Hs.534035
A_23_P92132	2.05915	1.04205	2.05915	up	IFRD2	interferon-related developmental regulator 2	FALSE	Homo sapiens interferon-related developmental regulator 2 (IFRD2), mRNA [NM_006764]	7866	GO:0005515|GO:0003674|GO:0005634	50325604	chr3	50325545	-	hs|3p21.31	NM_006764	chr3:50325604-50325545	NM_006764	Hs.743323
A_33_P3492042	2.06929	1.04913	2.06929	up	LINC00307	long intergenic non-protein coding RNA 307	FALSE	Homo sapiens long intergenic non-protein coding RNA 307 (LINC00307), long non-coding RNA [NR_038855]	266919		31581529	chr21	31581470	-	hs|21q22.11	NR_038855	chr21:31581529-31581470	NR_038855	Hs.561028
A_23_P50331	2.07266	1.05148	2.07266	up	FAM32A	family with sequence similarity 32, member A	FALSE	family with sequence similarity 32, member A [Source:HGNC Symbol;Acc:HGNC:24563] [ENST00000585831]	26017	GO:0005739|GO:0005515|GO:0008150|GO:0007049|GO:0005730|GO:0006915|GO:0005654|GO:0005634|GO:0043231	16301929	chr19	16301870	+	hs|19p13.11	AF151902	chr19:16301870-16301929		Hs.631614
A_23_P16562	2.07624	1.05397	2.07624	up	SUGP2	SURP and G patch domain containing 2	FALSE	Homo sapiens SURP and G patch domain containing 2 (SUGP2), transcript variant 1, mRNA [NM_001017392]	10147	GO:0008380|GO:0006397|GO:0005654	19103619	chr19	19103560	-	hs|19p13.11	NM_001017392	chr19:19103619-19103560	NM_001017392	Hs.515271
A_23_P149649	2.07759	1.05491	2.07759	up	SDHB	succinate dehydrogenase complex, subunit B, iron sulfur (Ip)	FALSE	Homo sapiens succinate dehydrogenase complex, subunit B, iron sulfur (Ip) (SDHB), mRNA [NM_003000]	6390	GO:0048039|GO:0005515|GO:0051538|GO:0051539|GO:0006099|GO:0051537|GO:0005743|GO:0009055|GO:0008177|GO:0044281|GO:0046872|GO:0005739|GO:0009060|GO:0022904|GO:0005749|GO:0006105|GO:0044237|GO:0070062	17355135	chr1	17354342	-	hs|1p36.13	NM_003000	chr1:17355135-17354342	NM_003000	Hs.465924
A_23_P21706	2.0806	1.057	2.0806	up	CTPS1	CTP synthase 1	FALSE	Homo sapiens CTP synthase 1 (CTPS1), transcript variant 1, mRNA [NM_001905]	1503	GO:0006241|GO:0015949|GO:0042493|GO:0055086|GO:0044281|GO:0005524|GO:0005829|GO:0006139|GO:0016020|GO:0042098|GO:0042100|GO:0003883|GO:0044210|GO:0006541	41478142	chr1	41478082	+	hs|1p34.2	NM_001905	chr1:41478082-41478142	NM_001905	Hs.473087
A_23_P13033	2.08138	1.05754	2.08138	up	RBM4	RNA binding motif protein 4	FALSE	Homo sapiens RNA binding motif protein 4 (RBM4), transcript variant 1, mRNA [NM_002896]	5936	GO:0005515|GO:0008380|GO:0017148|GO:0032055|GO:0046685|GO:0010494|GO:0003723|GO:0005634|GO:0003729|GO:0051403|GO:0030154|GO:0005737|GO:0000166|GO:0000381|GO:0045947|GO:0097158|GO:0003730|GO:0097157|GO:0046822|GO:0043153|GO:0006397|GO:0006396|GO:0005730|GO:0002192|GO:0035278|GO:0051149|GO:0002190|GO:0035198|GO:0016607|GO:0005654|GO:0008270|GO:0097167	66411545	chr11	66411486	+	hs|11q13.2	NM_002896	chr11:66411486-66411545	NM_002896	Hs.523822
A_23_P330895	2.0837	1.05915	2.0837	up	NFKBIB	nuclear factor of kappa light polypeptide gene enhancer in B-cells inhibitor, beta	FALSE	Homo sapiens nuclear factor of kappa light polypeptide gene enhancer in B-cells inhibitor, beta (NFKBIB), transcript variant 3, non-coding RNA [NR_040515]	4793	GO:0005515|GO:0038124|GO:0034142|GO:0038123|GO:0034134|GO:0003713|GO:0005634|GO:0002224|GO:0006351|GO:0005829|GO:0002756|GO:0007165|GO:0071222|GO:0051092|GO:0045087|GO:0002755|GO:0035666|GO:0034166|GO:0032481|GO:0004871|GO:0034146|GO:0034138|GO:0034162	39398670	chr19	39398611	+	hs|19q13.2	NR_040515	chr19:39398611-39398670	NR_040515	Hs.9731
A_33_P3360675	2.08644	1.06104	2.08644	up	PRKAR1B	protein kinase, cAMP-dependent, regulatory, type I, beta	FALSE	Homo sapiens protein kinase, cAMP-dependent, regulatory, type I, beta (PRKAR1B), transcript variant 1, mRNA [NM_001164761]	5575	GO:0034236|GO:0005886|GO:0008603|GO:0007202|GO:0044281|GO:0005829|GO:0030552|GO:0007173|GO:0071377|GO:0007611|GO:0006833|GO:0034199|GO:2000480|GO:0005952|GO:0048011|GO:0055085|GO:0003091|GO:0007165|GO:0006112|GO:0050796|GO:0007596|GO:0008543|GO:0045087|GO:0006468|GO:0004862	618953	chr7	618894	-	hs|7p22.3	NM_001164761	chr7:618953-618894	NM_001164761	Hs.520851
A_23_P377212	2.09128	1.06439	2.09128	up	MYEOV2	myeloma overexpressed 2	FALSE	Homo sapiens myeloma overexpressed 2 (MYEOV2), transcript variant 1, mRNA [NM_138336]	150678		241066227	chr2	241066168	-	hs|2q37.3	NM_138336	chr2:241066227-241066168	NM_138336	Hs.293884
A_23_P251505	2.09617	1.06776	2.09617	up	NSUN5	NOP2/Sun domain family, member 5	FALSE	Homo sapiens NOP2/Sun domain family, member 5 (NSUN5), transcript variant 1, mRNA [NM_148956]	55695	GO:0006364|GO:0008168|GO:0005730|GO:0005634|GO:0032259	72717662	chr7	72717603	-	hs|7q11.23	NM_148956	chr7:72717662-72717603	NM_148956	Hs.647060
A_33_P3816688	2.09718	1.06845	2.09718	up	PPARGC1B	peroxisome proliferator-activated receptor gamma, coactivator 1 beta	FALSE	Homo sapiens peroxisome proliferator-activated receptor gamma, coactivator 1 beta (PPARGC1B), transcript variant 1, mRNA [NM_133263]	133522	GO:0006366|GO:0003723|GO:0050682|GO:0005634|GO:0044281|GO:2000273|GO:0051591|GO:0005739|GO:0051091|GO:0030374|GO:0000166|GO:0045780|GO:0045944|GO:0007015|GO:0044255|GO:0006355|GO:0006996|GO:0001104|GO:0030331|GO:0045672|GO:0051384|GO:0006390|GO:0060346|GO:0001503|GO:0016592|GO:0010694|GO:0030546|GO:0034614|GO:0005654|GO:0007005|GO:0045892|GO:0008134|GO:0030520|GO:0042327	149234534	chr5	149234475	+	hs|5q32	NM_133263	chr5:149234475-149234534	NM_133263	Hs.483816
A_24_P340976	2.09727	1.06851	2.09727	up			FALSE	Q2L9X0_CERAE (Q2L9X0) Laminin receptor 1, partial (81%) [THC2530888]			196713562	chr3	196713547	-	hs|3q29		chr3:196713562-196713547
A_24_P253755	2.0979	1.06895	2.0979	up	PIGL	phosphatidylinositol glycan anchor biosynthesis, class L	FALSE	Homo sapiens phosphatidylinositol glycan anchor biosynthesis, class L (PIGL), mRNA [NM_004278]	9487	GO:0006501|GO:0016254|GO:0005789|GO:0016021|GO:0044267|GO:0006506|GO:0000225|GO:0043687	16203211	chr17	16137335	+	hs|17p11.2	NM_004278	chr17:16137335-16203211	NM_004278	Hs.499793
A_23_P26895	2.10196	1.07173	2.10196	up	TUBD1	tubulin, delta 1	FALSE	Homo sapiens tubulin, delta 1 (TUBD1), transcript variant 1, mRNA [NM_016261]	51174	GO:0051258|GO:0005814|GO:0005874|GO:0003924|GO:0007275|GO:0007283|GO:0005525|GO:0030154|GO:0006184|GO:0005737|GO:0005200|GO:0005654|GO:0007017	57937754	chr17	57937695	-	hs|17q23.1	NM_016261	chr17:57937754-57937695	NM_016261	Hs.463638
A_19_P00320396	2.10292	1.07239	2.10292	up	HCG18	HLA complex group 18 (non-protein coding)	FALSE	Homo sapiens HLA complex group 18 (non-protein coding) (HCG18), transcript variant 1, long non-coding RNA [NR_024052]	414777		30262563	chr6	30262504	-	hs|6p22.1	NR_024052	chr6:30262563-30262504	NR_024052	Hs.485041
A_33_P3213463	2.11057	1.07763	2.11057	up	NDUFS8	NADH dehydrogenase (ubiquinone) Fe-S protein 8, 23kDa (NADH-coenzyme Q reductase)	FALSE	Homo sapiens NADH dehydrogenase (ubiquinone) Fe-S protein 8, 23kDa (NADH-coenzyme Q reductase) (NDUFS8), mRNA [NM_002496]	4728	GO:0051539|GO:0005743|GO:0044281|GO:0046872|GO:0003954|GO:0005739|GO:0022904|GO:0032981|GO:0005747|GO:0006120|GO:0008137|GO:0006979|GO:0044237	67804015	chr11	67803956	+	hs|11q13.2	NM_002496	chr11:67803956-67804015	NM_002496	Hs.90443
A_21_P0009342	2.11104	1.07795	2.11104	up	WFDC21P	WAP four-disulfide core domain 21, pseudogene	FALSE	Homo sapiens WAP four-disulfide core domain 21, pseudogene (WFDC21P), non-coding RNA [NR_030732]	645638		58161064	chr17	58161005	-	hs|17q23.1	NR_030732	chr17:58161064-58161005	NR_030732	Hs.463652
A_33_P3424143	2.11128	1.07811	2.11128	up	AREL1	apoptosis resistant E3 ubiquitin protein ligase 1	FALSE	human full-length cDNA 5-PRIME end of clone CS0CAP004YO05 of Thymus of Homo sapiens (human). [BX248747]	9870	GO:0043066|GO:0005737|GO:0004842|GO:0042787|GO:0016874|GO:0006915|GO:0005634|GO:0005829	75150053	chr14	75149994	-	hs|14q24.3	BX248747	chr14:75150053-75149994		Hs.497417
A_21_P0011593	2.11269	1.07908	2.11269	up	WDR55	WD repeat domain 55	FALSE	WD repeat domain 55 [Source:HGNC Symbol;Acc:HGNC:25971] [ENST00000358337]	54853	GO:0008150|GO:0003674|GO:0005737|GO:0016070|GO:0006364|GO:0005730|GO:0042273|GO:0005634|GO:0005575	140050601	chr5	140050542	+	hs|5q31.3		chr5:140050542-140050601		Hs.446891
A_33_P3257708	2.11489	1.08058	2.11489	up	APOA1BP	apolipoprotein A-I binding protein	FALSE	Homo sapiens apolipoprotein A-I binding protein (APOA1BP), mRNA [NM_144772]	128240	GO:0005515|GO:0005576|GO:0006739|GO:0005615|GO:0052856|GO:0046872|GO:0044297|GO:0042803|GO:0052857|GO:0006734|GO:0043231|GO:0005739|GO:0005929|GO:0008150|GO:0005737|GO:0000166|GO:0051289|GO:0005654|GO:0070062	156563346	chr1	156563287	+	hs|1q23.1	NM_144772	chr1:156563287-156563346	NM_144772	Hs.528320
A_24_P27977	2.11513	1.08075	2.11513	up	TRPM2	transient receptor potential cation channel, subfamily M, member 2	FALSE	Homo sapiens transient receptor potential cation channel, subfamily M, member 2 (TRPM2), transcript variant 1, mRNA [NM_003307]	7226	GO:0005262|GO:0005886|GO:0005272|GO:0055085|GO:0034220|GO:0047631|GO:0005384|GO:0005887|GO:0008152|GO:0070588|GO:0006816|GO:0035725|GO:0033194|GO:0071421	45862270	chr21	45862211	+	hs|21q22.3	NM_003307	chr21:45862211-45862270	NM_003307	Hs.369759
A_32_P45009	2.11745	1.08233	2.11745	up	IDH1	isocitrate dehydrogenase 1 (NADP+), soluble	FALSE	Homo sapiens isocitrate dehydrogenase 1 (NADP+), soluble (IDH1), transcript variant 1, mRNA [NM_005896]	3417	GO:0050661|GO:0000287|GO:0006099|GO:0005782|GO:0005102|GO:0006749|GO:0044281|GO:0048545|GO:0006097|GO:0042803|GO:0004450|GO:0005829|GO:0005739|GO:0006102|GO:0008585|GO:0005737|GO:0051287|GO:0006740|GO:0006103|GO:0006979|GO:0044255|GO:0070062|GO:0005777	209101385	chr2	209101326	-	hs|2q34	NM_005896	chr2:209101385-209101326	NM_005896	Hs.593422
A_23_P415021	2.11939	1.08365	2.11939	up	METTL7A	methyltransferase like 7A	FALSE	Homo sapiens methyltransferase like 7A (METTL7A), mRNA [NM_014033]	25840	GO:0005811|GO:0005737|GO:0016020|GO:0005783|GO:0008757|GO:0032259|GO:0070062	51326160	chr12	51326101	+	hs|12q13.12	NM_014033	chr12:51326101-51326160	NM_014033	Hs.744021
A_24_P166443	2.12019	1.08419	2.12019	up	HLA-DPB1	major histocompatibility complex, class II, DP beta 1	FALSE	Homo sapiens major histocompatibility complex, class II, DP beta 1 (HLA-DPB1), mRNA [NM_002121]	3115	GO:0032729|GO:0050852|GO:0012507|GO:0005886|GO:0009986|GO:0019221|GO:0031295|GO:0042613|GO:0005765|GO:0032588|GO:0030666|GO:0019886|GO:0000139|GO:0016020|GO:0050870|GO:0042605|GO:0042102|GO:0071556|GO:0030669|GO:0010008|GO:0060333|GO:0030658	33053587	chr6	33052981	+	hs|6p21.32	NM_002121	chr6:33052981-33053587	NM_002121	Hs.485130
A_23_P82412	2.12239	1.08569	2.12239	up	NSUN5	NOP2/Sun domain family, member 5	FALSE	Homo sapiens NOP2/Sun domain family, member 5 (NSUN5), transcript variant 1, mRNA [NM_148956]	55695	GO:0006364|GO:0008168|GO:0005730|GO:0005634|GO:0032259	72717638	chr7	72717509	-	hs|7q11.23	NM_148956	chr7:72717638-72717509	NM_148956	Hs.647060
A_23_P251259	2.12247	1.08574	2.12247	up	GTF2H4	general transcription factor IIH, polypeptide 4, 52kDa	FALSE	Homo sapiens general transcription factor IIH, polypeptide 4, 52kDa (GTF2H4), mRNA [NM_001517]	2968	GO:0005515|GO:0010467|GO:0006368|GO:0003700|GO:0006367|GO:0006366|GO:0006363|GO:0006362|GO:0006361|GO:0006360|GO:0004003|GO:0000439|GO:0016032|GO:0032508|GO:0008094|GO:0006355|GO:0006370|GO:0008353|GO:0050434|GO:0006281|GO:0004672|GO:0006283|GO:0045814|GO:0040029|GO:0005654|GO:0006468|GO:0006289|GO:0000718|GO:0005675	30879510	chr6	30879267	+	hs|6p21.33	NM_001517	chr6:30879267-30879510	NM_001517	Hs.485070
A_23_P15603	2.12332	1.08632	2.12332	up	MRM1	mitochondrial rRNA methyltransferase 1 homolog (S. cerevisiae)	FALSE	Homo sapiens mitochondrial rRNA methyltransferase 1 homolog (S. cerevisiae) (MRM1), mRNA [NM_024864]	79922	GO:0005739|GO:0001510|GO:0006364|GO:0008173	34965228	chr17	34965169	+	hs|17q12	NM_024864	chr17:34965169-34965228	NM_024864	Hs.194864
A_23_P132341	2.1244	1.08705	2.1244	up	C22orf46	chromosome 22 open reading frame 46	FALSE	Homo sapiens chromosome 22 open reading frame 46 (C22orf46), mRNA [NM_001142964]	79640	GO:0005576	42093462	chr22	42093403	+	hs|22q13.2	NM_001142964	chr22:42093403-42093462	NM_001142964	Hs.517653
A_23_P145541	2.12449	1.08712	2.12449	up	FIG4	FIG4 phosphoinositide 5-phosphatase	FALSE	Homo sapiens FIG4 phosphoinositide 5-phosphatase (FIG4), mRNA [NM_014845]	9896	GO:0005515|GO:0043813|GO:0006661|GO:0043812|GO:0036092|GO:0005783|GO:0044281|GO:0032288|GO:0000139|GO:0048666|GO:0004438|GO:0016311|GO:0031901|GO:0031902|GO:0010976|GO:0043473|GO:0007626|GO:0007033|GO:0055037|GO:0006644|GO:0010008|GO:0031642	110110858	chr6	110110799	+	hs|6q21	NM_014845	chr6:110110799-110110858	NM_014845	Hs.529959
A_24_P350200	2.12824	1.08966	2.12824	up	LOC101929612	uncharacterized LOC101929612	FALSE	mitochondrially encoded cytochrome c oxidase III [Source:HGNC Symbol;Acc:HGNC:7422] [ENST00000362079]	101929612		570017	chr1	569958	+	hs|1p36.33	AK057071	chr1:569958-570017		Hs.591538
A_23_P101551	2.12866	1.08995	2.12866	up	BCAT2	branched chain amino-acid transaminase 2, mitochondrial	FALSE	Homo sapiens branched chain amino-acid transaminase 2, mitochondrial (BCAT2), transcript variant a, mRNA [NM_001190]	587	GO:0052656|GO:0004084|GO:0052654|GO:0052655|GO:0009083|GO:0044281|GO:0010817|GO:0005739|GO:0034641|GO:0009082|GO:0005759|GO:0006573|GO:0006551|GO:0006550	49298622	chr19	49298563	-	hs|19q13.33	NM_001190	chr19:49298622-49298563	NM_001190	Hs.512670
A_23_P425587	2.13074	1.09135	2.13074	up	MED11	mediator complex subunit 11	FALSE	Homo sapiens mediator complex subunit 11 (MED11), mRNA [NM_001001683]	400569	GO:0005515|GO:0001104|GO:0006366|GO:0006357|GO:0016592	4636446	chr17	4636387	+	hs|17p13.2	NM_001001683	chr17:4636387-4636446	NM_001001683	Hs.513885
A_23_P122775	2.13157	1.09192	2.13157	up	RTN4IP1	reticulon 4 interacting protein 1	FALSE	Homo sapiens reticulon 4 interacting protein 1 (RTN4IP1), mRNA [NM_032730]	84816	GO:0005739|GO:0016491|GO:0008270|GO:0055114	107031286	chr6	107031227	-	hs|6q21	NM_032730	chr6:107031286-107031227	NM_032730	Hs.155839
A_32_P199301	2.1321	1.09228	2.1321	up	TFDP1	transcription factor Dp-1	FALSE	Homo sapiens transcription factor Dp-1 (TFDP1), transcript variant 1, mRNA [NM_007111]	7027	GO:0005515|GO:0010467|GO:0005667|GO:0003700|GO:0006367|GO:0006357|GO:0008283|GO:0019904|GO:0003713|GO:0043276|GO:0006915|GO:0003677|GO:0097193|GO:0006351|GO:0000082|GO:1900740|GO:0008544|GO:0007219|GO:0045944|GO:0005654|GO:0007179|GO:0000278|GO:2000278|GO:0008134	114290852	chr13	114290388	+	hs|13q34	NM_007111	chr13:114290388-114290852	NM_007111	Hs.79353
A_21_P0012964	2.13385	1.09346	2.13385	up	LINC01411	long intergenic non-protein coding RNA 1411	FALSE	Homo sapiens long intergenic non-protein coding RNA 1411 (LINC01411), long non-coding RNA [NR_125806]	101928176		173953349	chr5	173953290	+	hs|5q35.2	NR_125806	chr5:173953290-173953349	NR_125806
A_33_P3380263	2.13419	1.09369	2.13419	up	MTG1	mitochondrial ribosome-associated GTPase 1	FALSE	Homo sapiens mitochondrial ribosome-associated GTPase 1 (MTG1), mRNA [NM_138384]	92170	GO:0006184|GO:0070129|GO:0005759|GO:0005761|GO:0005743|GO:0003924|GO:0044065|GO:0005525	135234174	chr10	135234115	+	hs|10q26.3	NM_138384	chr10:135234115-135234174	NM_138384	Hs.501578
A_24_P211558	2.13459	1.09396	2.13459	up	PATZ1	POZ (BTB) and AT hook containing zinc finger 1	FALSE	Homo sapiens POZ (BTB) and AT hook containing zinc finger 1 (PATZ1), transcript variant 4, mRNA [NM_032051]	23598	GO:0006355|GO:0005634|GO:0007283|GO:0003677|GO:0006351|GO:0046872|GO:0005737|GO:0030217|GO:0003682|GO:0005654|GO:0045893|GO:0045892|GO:0008584	31740430	chr22	31740371	-	hs|22q12.2	NM_032051	chr22:31740430-31740371	NM_032051	Hs.731398
A_23_P104046	2.1396	1.09734	2.1396	up	BPNT1	3'(2'), 5'-bisphosphate nucleotidase 1	FALSE	Homo sapiens 3'(2'), 5'-bisphosphate nucleotidase 1 (BPNT1), transcript variant 1, mRNA [NM_006085]	10380	GO:0046854|GO:0006139|GO:0008441|GO:0006805|GO:0000287|GO:0050427|GO:0016311|GO:0044281|GO:0070062|GO:0007399|GO:0005829|GO:0004441	220233109	chr1	220233050	-	hs|1q41	NM_006085	chr1:220233109-220233050	NM_006085	Hs.406134
A_23_P259692	2.14001	1.09762	2.14001	up	PSAT1	phosphoserine aminotransferase 1	FALSE	Homo sapiens phosphoserine aminotransferase 1 (PSAT1), transcript variant 1, mRNA [NM_058179]	29968	GO:0034641|GO:0005737|GO:0030170|GO:0008652|GO:0004648|GO:0006564|GO:0044281|GO:0008615|GO:0070062|GO:0005829	80944837	chr9	80944778	+	hs|9q21.2	NM_058179	chr9:80944778-80944837	NM_058179	Hs.494261
A_24_P359405	2.14428	1.10049	2.14428	up	DTX3	deltex 3, E3 ubiquitin ligase	FALSE	Homo sapiens deltex 3, E3 ubiquitin ligase (DTX3), transcript variant 1, mRNA [NM_178502]	196403	GO:0005737|GO:0016567|GO:0007219|GO:0016874|GO:0008270	58001196	chr12	58001137	+	hs|12q13.3	NM_178502	chr12:58001137-58001196	NM_178502	Hs.32374
A_19_P00810045	2.14725	1.10249	2.14725	up	MLX	MLX, MAX dimerization protein	FALSE	Homo sapiens MLX, MAX dimerization protein (MLX), transcript variant 3, mRNA [NM_170607]	6945	GO:0005515|GO:0006355|GO:0000977|GO:0003700|GO:0046982|GO:0005634|GO:0044281|GO:0000122|GO:0001227|GO:0003677|GO:0042803|GO:0006351|GO:0006913|GO:0005737|GO:0031325|GO:0006112|GO:0045892|GO:0008134	40722044	chr17	40721610	+	hs|17q21.2	NM_170607	chr17:40721610-40722044	NM_170607	Hs.714749
A_32_P135902	2.14909	1.10372	2.14909	up	EIF4A1	eukaryotic translation initiation factor 4A1	FALSE	Homo sapiens eukaryotic translation initiation factor 4A1 (EIF4A1), transcript variant 1, mRNA [NM_001416]	1973	GO:0000339|GO:0003725|GO:0005515|GO:0010467|GO:0016281|GO:0031100|GO:0019221|GO:0004386|GO:0003743|GO:0003729|GO:0005524|GO:0006412|GO:0006413|GO:0005829|GO:0016020|GO:0016032|GO:0044267|GO:0000289|GO:0008135|GO:0070062|GO:0000288	7480448	chr17	7480389	+	hs|17p13.1	NM_001416	chr17:7480389-7480448	NM_001416	Hs.129673
A_21_P0014306	2.14935	1.1039	2.14935	up	CAPN15	calpain 15	FALSE	calpain 15 [Source:HGNC Symbol;Acc:HGNC:11182] [ENST00000567216]	6650	GO:0006355|GO:0005737|GO:0004198|GO:0003700|GO:0006508|GO:0008270|GO:0008233|GO:0008234	589858	chr16	589802	+	hs|16p13.3	XM_006720935	chr16:589802-589858	XM_006720935	Hs.632219
A_23_P17471	2.1532	1.10648	2.1532	up	PCED1A	PC-esterase domain containing 1A	FALSE	Homo sapiens PC-esterase domain containing 1A (PCED1A), transcript variant 1, mRNA [NM_022760]	64773		2819526	chr20	2819370	-	hs|20p13	NM_022760	chr20:2819526-2819370	NM_022760	Hs.29341
A_23_P204052	2.15381	1.10689	2.15381	up	PCBP2	poly(rC) binding protein 2	FALSE	Homo sapiens poly(rC) binding protein 2 (PCBP2), transcript variant 2, mRNA [NM_031989]	5094	GO:0005515|GO:0008380|GO:0050687|GO:0010467|GO:0016071|GO:0003723|GO:0005634|GO:0003677|GO:0005829|GO:0051607|GO:0005737|GO:0016020|GO:0000398|GO:0045087|GO:0030529|GO:0043161|GO:0005654|GO:0019899|GO:0032480|GO:0005925|GO:0031625|GO:0070062	53853090	chr12	53849761	+	hs|12q13.13	NM_031989	chr12:53849761-53853090	NM_031989	Hs.546271
A_23_P66599	2.15494	1.10765	2.15494	up	VPS25	vacuolar protein sorting 25 homolog (S. cerevisiae)	FALSE	Homo sapiens vacuolar protein sorting 25 homolog (S. cerevisiae) (VPS25), mRNA [NM_032353]	84313	GO:0005515|GO:0000814|GO:0006355|GO:0005730|GO:0005634|GO:0043328|GO:0006351|GO:0042803|GO:0005829|GO:0005739|GO:0005198|GO:0016197|GO:0061024|GO:0005654|GO:0010008|GO:0070062	40931379	chr17	40931320	+	hs|17q21.31	NM_032353	chr17:40931320-40931379	NM_032353	Hs.500165
A_33_P3257678	2.15637	1.10861	2.15637	up	HIST2H3A	histone cluster 2, H3a	FALSE	Homo sapiens histone cluster 2, H3a (HIST2H3A), mRNA [NM_001005464]	333932	GO:0005515|GO:0010467|GO:0046982|GO:0005576|GO:0005634|GO:0003677|GO:0032776|GO:0000183|GO:0007596|GO:0045814|GO:0040029|GO:0005654|GO:0000786|GO:0070062	149824685	chr1	149824626	+	hs|1q21.2	NM_001005464	chr1:149824626-149824685	NM_001005464	Hs.706618
A_23_P162171	2.16373	1.11352	2.16373	up	MCAM	melanoma cell adhesion molecule	FALSE	Homo sapiens melanoma cell adhesion molecule (MCAM), mRNA [NM_006500]	4162	GO:0061042|GO:0030335|GO:0005886|GO:0003094|GO:0005634|GO:0016021|GO:0001525|GO:0007155|GO:0009653|GO:0005925|GO:0005615|GO:0009897	119180061	chr11	119180002	-	hs|11q23.3	NM_006500	chr11:119180061-119180002	NM_006500	Hs.599039
A_24_P391431	2.164	1.1137	2.164	up	TAF9B	TAF9B RNA polymerase II, TATA box binding protein (TBP)-associated factor, 31kDa	FALSE	Homo sapiens TAF9B RNA polymerase II, TATA box binding protein (TBP)-associated factor, 31kDa (TAF9B), mRNA [NM_015975]	51616	GO:0005515|GO:0010467|GO:0006368|GO:0043066|GO:0005669|GO:0006367|GO:0046982|GO:0006366|GO:0030307|GO:0003714|GO:0050821|GO:0000122|GO:0033276|GO:0016032|GO:0005654	77385726	chrX	77385667	-	hs|Xq21.1	NM_015975	chrX:77385726-77385667	NM_015975	Hs.592248
A_23_P204158	2.16696	1.11567	2.16696	up	RNFT2	ring finger protein, transmembrane 2	FALSE	Homo sapiens ring finger protein, transmembrane 2 (RNFT2), transcript variant 2, mRNA [NM_032814]	84900	GO:0008270|GO:0016021	117290574	chr12	117290515	+	hs|12q24.22	NM_032814	chr12:117290515-117290574	NM_032814	Hs.437195
A_23_P60376	2.17066	1.11813	2.17066	up	EDF1	endothelial differentiation-related factor 1	FALSE	Homo sapiens endothelial differentiation-related factor 1 (EDF1), transcript variant beta, mRNA [NM_153200]	8721	GO:0005515|GO:0005516|GO:0006355|GO:0003700|GO:0005669|GO:0008168|GO:0003713|GO:0005730|GO:0005634|GO:0007275|GO:0006351|GO:0019216|GO:0043565|GO:0005622|GO:0005737|GO:0043388|GO:0045446|GO:0045893|GO:0004402|GO:0070062	139757418	chr9	139757359	-	hs|9q34.3	NM_153200	chr9:139757418-139757359	NM_153200	Hs.174050
A_23_P79043	2.17291	1.11963	2.17291	up	TMEM147	transmembrane protein 147	FALSE	Homo sapiens transmembrane protein 147 (TMEM147), transcript variant 1, mRNA [NM_032635]	10430	GO:0005789|GO:0016021	36038051	chr19	36037903	+	hs|19q13.12	NM_032635	chr19:36037903-36038051	NM_032635	Hs.9234
A_33_P3353263	2.17423	1.12051	2.17423	up	CYB5RL	cytochrome b5 reductase-like	FALSE	cytochrome b5 reductase-like [Source:HGNC Symbol;Acc:HGNC:32220] [ENST00000462299]	606495	GO:0004128|GO:0005654|GO:0005634|GO:0055114	54651886	chr1	54651827	-	hs|1p32.3	BC071735	chr1:54651886-54651827		Hs.591426
A_23_P355289	2.17466	1.12079	2.17466	up	AFG3L1P	AFG3-like AAA ATPase 1, pseudogene	FALSE	Homo sapiens AFG3-like AAA ATPase 1, pseudogene (AFG3L1P), transcript variant 1, non-coding RNA [NR_003226]	172		90062452	chr16	90062393	+	hs|16q24.3	NR_003226	chr16:90062393-90062452	NR_003226	Hs.534773
A_23_P56256	2.17726	1.12251	2.17726	up	POLR2I	polymerase (RNA) II (DNA directed) polypeptide I, 14.5kDa	FALSE	Homo sapiens polymerase (RNA) II (DNA directed) polypeptide I, 14.5kDa (POLR2I), mRNA [NM_006233]	5438	GO:0008380|GO:0010467|GO:0006368|GO:0006367|GO:0006366|GO:0003899|GO:0006370|GO:0005634|GO:0003677|GO:0001193|GO:0050434|GO:0006281|GO:0000398|GO:0006283|GO:0034587|GO:0005665|GO:0016032|GO:0008270|GO:0005654|GO:0006289|GO:0035019	36605282	chr19	36605136	-	hs|19q13.12	NM_006233	chr19:36605282-36605136	NM_006233	Hs.47062
A_23_P3502	2.17842	1.12329	2.17842	up	ZC3H18	zinc finger CCCH-type containing 18	FALSE	Homo sapiens zinc finger CCCH-type containing 18 (ZC3H18), transcript variant 2, mRNA [NM_144604]	124245	GO:0005654|GO:0046872	88695205	chr16	88694508	+	hs|16q24.2	NM_144604	chr16:88694508-88695205	NM_144604	Hs.93670
A_24_P383330	2.18141	1.12526	2.18141	up			FALSE				189271055	chr4	189270996	-	hs|4q35.2		chr4:189271055-189270996
A_33_P3340666	2.18296	1.12629	2.18296	up	KRTAP19-5	keratin associated protein 19-5	FALSE	Homo sapiens keratin associated protein 19-5 (KRTAP19-5), mRNA [NM_181611]	337972	GO:0005882	31874408	chr21	31874349	-	hs|21q22.11	NM_181611	chr21:31874408-31874349	NM_181611	Hs.553694
A_23_P302094	2.18605	1.12833	2.18605	up	IMP4	IMP4, U3 small nucleolar ribonucleoprotein	FALSE	Homo sapiens IMP4, U3 small nucleolar ribonucleoprotein (IMP4), mRNA [NM_033416]	92856	GO:0005515|GO:0030515|GO:0006364|GO:0032040|GO:0005730|GO:0042134|GO:0034457	131103813	chr2	131103666	+	hs|2q21.1	NM_033416	chr2:131103666-131103813	NM_033416	Hs.91579
A_33_P3332666	2.18679	1.12881	2.18679	up	SPHK2	sphingosine kinase 2	FALSE	Homo sapiens sphingosine kinase 2 (SPHK2), transcript variant 1, mRNA [NM_020126]	56848	GO:0005515|GO:0006665|GO:0043066|GO:0008284|GO:0001568|GO:0008283|GO:0030148|GO:0006670|GO:0044281|GO:0005765|GO:0005524|GO:0008481|GO:0007205|GO:0005829|GO:0017050|GO:0003951|GO:0016020|GO:0007420|GO:0004143|GO:0046834|GO:0017016|GO:0006669	49132998	chr19	49132939	+	hs|19q13.33	NM_020126	chr19:49132939-49132998	NM_020126	Hs.528006
A_23_P38219	2.18805	1.12965	2.18805	up	PRPF8	pre-mRNA processing factor 8	FALSE	Homo sapiens pre-mRNA processing factor 8 (PRPF8), mRNA [NM_006445]	10594	GO:0000244|GO:0005515|GO:0006397|GO:0008380|GO:0010467|GO:0030623|GO:0005634|GO:0071013|GO:0016020|GO:0016607|GO:0000398|GO:0000375|GO:0005654|GO:0005682|GO:0017070|GO:0070530	1554538	chr17	1554479	-	hs|17p13.3	NM_006445	chr17:1554538-1554479	NM_006445	Hs.181368
A_23_P154199	2.18949	1.13059	2.18949	up	PPP1R7	protein phosphatase 1, regulatory subunit 7	FALSE	Homo sapiens protein phosphatase 1, regulatory subunit 7 (PPP1R7), transcript variant 1, mRNA [NM_002712]	5510	GO:0008599|GO:0008150|GO:0050790|GO:0005737|GO:0007059|GO:0005694|GO:0035307|GO:0030234|GO:0005634|GO:0070062	242102743	chr2	242099894	+	hs|2q37.3	NM_002712	chr2:242099894-242102743	NM_002712	Hs.36587
A_23_P635	2.18978	1.13079	2.18978	up	PMF1	polyamine-modulated factor 1	FALSE	Homo sapiens polyamine-modulated factor 1 (PMF1), transcript variant 2, mRNA [NM_007221]	11243	GO:0005515|GO:0005667|GO:0006355|GO:0006366|GO:0003713|GO:0005634|GO:0005829|GO:0043522|GO:0007067|GO:0007059|GO:0000444|GO:0000278|GO:0051301	156209521	chr1	156209462	+	hs|1q22	NM_007221	chr1:156209462-156209521	NM_007221	Hs.530479
A_23_P24444	2.1899	1.13086	2.1899	up	DHCR7	7-dehydrocholesterol reductase	FALSE	Homo sapiens 7-dehydrocholesterol reductase (DHCR7), transcript variant 1, mRNA [NM_001360]	1717	GO:0006695|GO:0001568|GO:0005783|GO:0030324|GO:0045540|GO:0047598|GO:0044281|GO:0009791|GO:0030154|GO:0005640|GO:0016020|GO:0035264|GO:0042127|GO:0005789|GO:0016021|GO:0055114	71145573	chr11	71145514	-	hs|11q13.4	NM_001360	chr11:71145573-71145514	NM_001360	Hs.503134
A_23_P29318	2.19488	1.13414	2.19488	up	SAMM50	SAMM50 sorting and assembly machinery component	FALSE	Homo sapiens SAMM50 sorting and assembly machinery component (SAMM50), mRNA [NM_015380]	25813	GO:0005739|GO:0005515|GO:0001401|GO:0006626|GO:0005743|GO:0005741|GO:0016021|GO:0045040|GO:0044267|GO:0070062	44385132	chr22	44385073	+	hs|22q13.31	NM_015380	chr22:44385073-44385132	NM_015380	Hs.505824
A_23_P166135	2.19527	1.1344	2.19527	up	XRN2	5'-3' exoribonuclease 2	FALSE	Homo sapiens 5'-3' exoribonuclease 2 (XRN2), mRNA [NM_012255]	22803	GO:0006353|GO:0006397|GO:0006396|GO:0006355|GO:0008409|GO:0016235|GO:0016070|GO:0005730|GO:0005634|GO:0007283|GO:0006401|GO:0004534|GO:0004518|GO:0016020|GO:0016049|GO:0008270|GO:0000738|GO:0001147	21338413	chr20	21337284	+	hs|20p11.22	NM_012255	chr20:21337284-21338413	NM_012255	Hs.255932
A_23_P119254	2.20528	1.14096	2.20528	up	ASF1B	anti-silencing function 1B histone chaperone	FALSE	Homo sapiens anti-silencing function 1B histone chaperone (ASF1B), mRNA [NM_018154]	55723	GO:0005515|GO:0000790|GO:0006355|GO:0006335|GO:0006336|GO:0007275|GO:0007283|GO:0006351|GO:0030154|GO:0042393|GO:0043234|GO:0005654|GO:0016568	14230697	chr19	14230638	-	hs|19p13.12	NM_018154	chr19:14230697-14230638	NM_018154	Hs.26516
A_32_P103633	2.20686	1.14199	2.20686	up	MCM2	minichromosome maintenance complex component 2	FALSE	Homo sapiens minichromosome maintenance complex component 2 (MCM2), transcript variant 1, mRNA [NM_004526]	4171	GO:0005515|GO:0042555|GO:0006334|GO:0005634|GO:0003688|GO:0003677|GO:0005524|GO:0046872|GO:0003678|GO:0006260|GO:0042393|GO:0007049|GO:0006271|GO:0000082|GO:0005737|GO:0006270|GO:0015630|GO:0006268|GO:0071353|GO:0005654|GO:0005664|GO:0000278|GO:0000785	127340864	chr3	127340805	+	hs|3q21.3	NM_004526	chr3:127340805-127340864	NM_004526	Hs.477481
A_23_P431179	2.20962	1.1438	2.20962	up	HIST1H4A	histone cluster 1, H4a	FALSE	Homo sapiens histone cluster 1, H4a (HIST1H4A), mRNA [NM_003538]	8359	GO:0005515|GO:0010467|GO:0006325|GO:0005634|GO:0045653|GO:0000723|GO:0000183|GO:0000786|GO:0070062|GO:0035574|GO:0035575|GO:0046982|GO:0006334|GO:0006335|GO:0005576|GO:0006336|GO:0000228|GO:0003677|GO:0032776|GO:0034080|GO:0043234|GO:0016020|GO:0045814|GO:0040029|GO:0005654|GO:0000278	26022266	chr6	26022207	+	hs|6p22.2	NM_003538	chr6:26022207-26022266	NM_003538	Hs.248178
A_24_P55148	2.20978	1.1439	2.20978	up	HIST1H2BJ	histone cluster 1, H2bj	FALSE	Homo sapiens histone cluster 1, H2bj (HIST1H2BJ), mRNA [NM_021058]	8970	GO:0046982|GO:0050830|GO:0019731|GO:0006334|GO:0006325|GO:0005654|GO:0005634|GO:0000786|GO:0005615|GO:0003677|GO:0002227	27100377	chr6	27100318	-	hs|6p22.1	NM_021058	chr6:27100377-27100318	NM_021058	Hs.656567
A_33_P3371954	2.21535	1.14753	2.21535	up	IGSF8	immunoglobulin superfamily, member 8	FALSE	Homo sapiens immunoglobulin superfamily, member 8 (IGSF8), transcript variant 1, mRNA [NM_052868]	93185	GO:0005515|GO:0030424|GO:0005886|GO:0008283|GO:2000145|GO:0006928|GO:0045202|GO:0007399|GO:0007338|GO:0016020|GO:0007519|GO:0016021|GO:0070062	160062223	chr1	160062164	-	hs|1q23.2	NM_052868	chr1:160062223-160062164	NM_052868	Hs.332012
A_33_P3394809	2.21646	1.14826	2.21646	up	PCYT2	phosphate cytidylyltransferase 2, ethanolamine	FALSE	Homo sapiens phosphate cytidylyltransferase 2, ethanolamine (PCYT2), transcript variant 5, mRNA [NM_001282203]	5833	GO:0006646|GO:0004306|GO:0005789|GO:0044281|GO:0008654|GO:0005575|GO:0006644|GO:0046474	79862351	chr17	79862292	-	hs|17q25.3	NM_001282203	chr17:79862351-79862292	NM_001282203	Hs.569843
A_21_P0000874	2.21964	1.15033	2.21964	up	SMC5-AS1	SMC5 antisense RNA 1 (head to head)	FALSE	Homo sapiens SMC5 antisense RNA 1 (head to head) (SMC5-AS1), long non-coding RNA [NR_039990]	100507299		72831055	chr9	72830996	-	hs|9q21.12	NR_039990	chr9:72831055-72830996	NR_039990	Hs.556816
A_33_P3229122	2.2198	1.15043	2.2198	up	HIST1H2BF	histone cluster 1, H2bf	FALSE	Homo sapiens histone cluster 1, H2bf (HIST1H2BF), mRNA [NM_003522]	8343	GO:0046982|GO:0050830|GO:0019731|GO:0006334|GO:0006325|GO:0005654|GO:0005634|GO:0000786|GO:0005615|GO:0003677|GO:0070062|GO:0002227	26200212	chr6	26200153	+	hs|6p22.2	NM_003522	chr6:26200153-26200212	NM_003522	Hs.182137
A_24_P33156	2.22329	1.15269	2.22329	up	AFMID	arylformamidase	FALSE	Homo sapiens arylformamidase (AFMID), transcript variant 2, mRNA [NM_001010982]	125061	GO:0034641|GO:0006569|GO:0019441|GO:0004061|GO:0005634|GO:0044281|GO:0034354|GO:0005829	76202112	chr17	76202053	+	hs|17q25.3	NM_001010982	chr17:76202053-76202112	NM_001010982	Hs.558614
A_23_P57413	2.22726	1.15527	2.22726	up	PPM1F	protein phosphatase, Mg2+/Mn2+ dependent, 1F	FALSE	Homo sapiens protein phosphatase, Mg2+/Mn2+ dependent, 1F (PPM1F), mRNA [NM_014634]	9647	GO:0005515|GO:0048471|GO:0016576|GO:0010811|GO:0051894|GO:0035690|GO:0097193|GO:0046872|GO:0005829|GO:0043280|GO:0010628|GO:0043234|GO:0016791|GO:0035970|GO:0050921|GO:0044387|GO:0033137|GO:0051496|GO:0004722|GO:0006469|GO:0010634|GO:0045892|GO:0045927|GO:0033192	22285539	chr22	22279996	-	hs|22q11.22	NM_014634	chr22:22285539-22279996	NM_014634	Hs.112728
A_23_P92552	2.22797	1.15573	2.22797	up	GATB	glutamyl-tRNA(Gln) amidotransferase, subunit B	FALSE	Homo sapiens glutamyl-tRNA(Gln) amidotransferase, subunit B (GATB), mRNA [NM_004564]	5188	GO:0005739|GO:0032543|GO:0050567|GO:0070681|GO:0030956|GO:0006412|GO:0005524|GO:0008135	152593934	chr4	152592416	-	hs|4q31.3	NM_004564	chr4:152593934-152592416	NM_004564	Hs.119316
A_24_P67308	2.23079	1.15755	2.23079	up	RPL19P12	ribosomal protein L19 pseudogene 12	FALSE	Homo sapiens ribosomal protein L19 pseudogene 12 (RPL19P12), non-coding RNA [NR_026660]	100129424		102781746	chr7	102781717	-	hs|7q22.1	NR_026660	chr7:102781746-102781717	NR_026660	Hs.720729
A_23_P58993	2.23806	1.16225	2.23806	up	MOCS1	molybdenum cofactor synthesis 1	FALSE	Homo sapiens molybdenum cofactor synthesis 1 (MOCS1), transcript variant 1, mRNA [NM_005943]	4337	GO:0032324|GO:0051539|GO:0006766|GO:0006777|GO:0006767|GO:0005634|GO:0044281|GO:0019008|GO:0005525|GO:0046872|GO:0005829	39873884	chr6	39873825	-	hs|6p21.2	NM_005943	chr6:39873884-39873825	NM_005943	Hs.718492
A_32_P158355	2.23995	1.16346	2.23995	up	ALG1L	ALG1, chitobiosyldiphosphodolichol beta-mannosyltransferase-like	FALSE	Homo sapiens ALG1, chitobiosyldiphosphodolichol beta-mannosyltransferase-like (ALG1L), transcript variant 2, mRNA [NM_001015050]	200810	GO:0000030|GO:0005783|GO:0006486	125650482	chr3	125649415	-	hs|3q21.2	NM_001015050	chr3:125650482-125649415	NM_001015050	Hs.591299
A_33_P3840512	2.24226	1.16495	2.24226	up	SLC25A15	solute carrier family 25 (mitochondrial carrier; ornithine transporter) member 15	FALSE	Homo sapiens solute carrier family 25 (mitochondrial carrier; ornithine transporter) member 15 (SLC25A15), mRNA [NM_014252]	10166	GO:0034641|GO:0006520|GO:0005743|GO:0000050|GO:0000066|GO:0044281|GO:0016021|GO:0000064	41383964	chr13	41383905	+	hs|13q14.11	NM_014252	chr13:41383905-41383964	NM_014252	Hs.646645
A_24_P158385	2.24374	1.1659	2.24374	up	ZMYND19	zinc finger, MYND-type containing 19	FALSE	Homo sapiens zinc finger, MYND-type containing 19 (ZMYND19), mRNA [NM_138462]	116225	GO:0005737|GO:0005886|GO:0045202|GO:0046872	140477524	chr9	140477465	-	hs|9q34.3	NM_138462	chr9:140477524-140477465	NM_138462	Hs.128096
A_33_P3290343	2.24857	1.16901	2.24857	up	CYP1B1	cytochrome P450, family 1, subfamily B, polypeptide 1	FALSE	Homo sapiens cytochrome P450, family 1, subfamily B, polypeptide 1 (CYP1B1), mRNA [NM_000104]	1545	GO:0033629|GO:0019369|GO:0006725|GO:0070301|GO:0006805|GO:0008285|GO:0048514|GO:0044281|GO:0006809|GO:0005739|GO:0004497|GO:0042574|GO:0030199|GO:0042572|GO:0016712|GO:0007155|GO:0008202|GO:0030336|GO:0046466|GO:0043065|GO:0070330|GO:0005506|GO:0019373|GO:0008631|GO:0071603|GO:0009636|GO:0032088|GO:0001525|GO:0010575|GO:0045766|GO:0046427|GO:0008210|GO:0071407|GO:0061304|GO:0019825|GO:0043542|GO:…	38297765	chr2	38297706	-	hs|2p22.2	NM_000104	chr2:38297765-38297706	NM_000104	Hs.154654
A_23_P19084	2.25021	1.17006	2.25021	up	HNRNPAB	heterogeneous nuclear ribonucleoprotein A/B	FALSE	Homo sapiens heterogeneous nuclear ribonucleoprotein A/B (HNRNPAB), transcript variant 2, mRNA [NM_004499]	3182	GO:0043565|GO:0005737|GO:0003700|GO:0000166|GO:0030529|GO:0003723|GO:0005654|GO:0005634|GO:0001837|GO:0000122|GO:0045893|GO:0003729	177634181	chr5	177634122	+	hs|5q35.3	NM_004499	chr5:177634122-177634181	NM_004499	Hs.591731
A_23_P379475	2.25297	1.17183	2.25297	up	DHCR24	24-dehydrocholesterol reductase	FALSE	Homo sapiens 24-dehydrocholesterol reductase (DHCR24), mRNA [NM_014762]	1718	GO:0006695|GO:0008285|GO:0008762|GO:0005783|GO:0050660|GO:0007265|GO:0005634|GO:0044281|GO:0016628|GO:0005829|GO:0030539|GO:0008104|GO:0050614|GO:0042605|GO:0009888|GO:0061024|GO:0007050|GO:0009725|GO:0043154|GO:0005856|GO:0006979|GO:0042987|GO:0043066|GO:0000246|GO:0006915|GO:0000139|GO:0016020|GO:0005789|GO:0031639|GO:0043588|GO:0016021|GO:0019899|GO:0055114	55315569	chr1	55315510	-	hs|1p32.3	NM_014762	chr1:55315569-55315510	NM_014762	Hs.498727
A_23_P45396	2.25391	1.17243	2.25391	up	HSD17B10	hydroxysteroid (17-beta) dehydrogenase 10	FALSE	Homo sapiens hydroxysteroid (17-beta) dehydrogenase 10 (HSD17B10), transcript variant 1, mRNA [NM_004493]	3028	GO:0005515|GO:0006629|GO:0005886|GO:0005783|GO:0005743|GO:0030283|GO:0008709|GO:0003857|GO:0009083|GO:0044281|GO:0008033|GO:0005739|GO:0034641|GO:0005737|GO:0005759|GO:0047015|GO:0055114	53458440	chrX	53458381	-	hs|Xp11.22	NM_004493	chrX:53458440-53458381	NM_004493	Hs.171280
A_23_P102404	2.25548	1.17344	2.25548	up	CCT7	chaperonin containing TCP1, subunit 7 (eta)	FALSE	Homo sapiens chaperonin containing TCP1, subunit 7 (eta) (CCT7), transcript variant 1, mRNA [NM_006429]	10574	GO:0005515|GO:0005832|GO:0005874|GO:0007339|GO:0005524|GO:0044297|GO:0005829|GO:0042802|GO:0005739|GO:0005737|GO:0006457|GO:0051084|GO:0002199|GO:0051082|GO:0044267|GO:0070062	73479828	chr2	73479769	+	hs|2p13.2	NM_006429	chr2:73479769-73479828	NM_006429	Hs.368149
A_23_P420942	2.25834	1.17526	2.25834	up	MT1E	metallothionein 1E	FALSE	PREDICTED: Homo sapiens metallothionein 1E (MT1E), transcript variant X1, mRNA [XM_005255956]	4493	GO:0071294|GO:0048471|GO:0005737|GO:0008270|GO:0005634|GO:0071276|GO:0045926	56660673	chr16	56660614	+	hs|16q12.2	XM_005255956	chr16:56660614-56660673	XM_005255956
A_21_P0000040	2.26235	1.17782	2.26235	up	ZBTB24	zinc finger and BTB domain containing 24	FALSE	Homo sapiens zinc finger and BTB domain containing 24 (ZBTB24), transcript variant 2, mRNA [NM_001164313]	9841	GO:0005515|GO:0006355|GO:0002244|GO:0005634|GO:0003677|GO:0046872|GO:0006351	109802280	chr6	109802221	-	hs|6q21	NM_001164313	chr6:109802280-109802221	NM_001164313	Hs.409876
A_24_P21410	2.26414	1.17897	2.26414	up	NOL6	nucleolar protein 6 (RNA-associated)	FALSE	Homo sapiens nucleolar protein 6 (RNA-associated) (NOL6), transcript variant alpha, mRNA [NM_022917]	65083	GO:0005739|GO:0000794|GO:0006409|GO:0032545|GO:0006364|GO:0032040|GO:0005730|GO:0005634|GO:0034456	33462012	chr9	33461953	-	hs|9p13.3	NM_022917	chr9:33462012-33461953	NM_022917	Hs.493709
A_24_P382467	2.26526	1.17967	2.26526	up	SLC39A3	solute carrier family 39 (zinc transporter), member 3	FALSE	Homo sapiens solute carrier family 39 (zinc transporter), member 3 (SLC39A3), transcript variant 1, mRNA [NM_144564]	29985	GO:0071577|GO:0005886|GO:0005385|GO:0016021|GO:0055085	2737176	chr19	2737117	-	hs|19p13.3	NM_144564	chr19:2737176-2737117	NM_144564	Hs.515046
A_33_P3352307	2.26555	1.17986	2.26555	up	RPS6KA1	ribosomal protein S6 kinase, 90kDa, polypeptide 1	FALSE	Homo sapiens ribosomal protein S6 kinase, 90kDa, polypeptide 1 (RPS6KA1), transcript variant 1, mRNA [NM_002953]	6195	GO:0005515|GO:2000491|GO:0034142|GO:0030307|GO:0045597|GO:0007268|GO:0005634|GO:0043620|GO:0051403|GO:0005829|GO:0043555|GO:0002756|GO:0005737|GO:0007411|GO:0045944|GO:0002755|GO:0043154|GO:0034138|GO:0043027|GO:0048011|GO:0043066|GO:0038124|GO:0000287|GO:0038123|GO:0034134|GO:0005819|GO:0002224|GO:0005524|GO:0007165|GO:0007049|GO:0004674|GO:0045087|GO:0035666|GO:0005654|GO:0004712|GO:0006468|GO:…	26898093	chr1	26898034	+	hs|1p36.11	NM_002953	chr1:26898034-26898093	NM_002953	Hs.149957
A_33_P3361817	2.2717	1.18377	2.2717	up			FALSE				24228141	chr1	24228082	-	hs|1p36.11		chr1:24228141-24228082
A_23_P94795	2.27315	1.1847	2.27315	up	TEAD4	TEA domain family member 4	FALSE	Homo sapiens TEA domain family member 4 (TEAD4), transcript variant 1, mRNA [NM_003213]	7004	GO:0005515|GO:0010467|GO:0001501|GO:0007517|GO:0006367|GO:0003700|GO:0006357|GO:0005654|GO:0035329|GO:0003677	3149555	chr12	3149391	+	hs|12p13.33	NM_003213	chr12:3149391-3149555	NM_003213	Hs.94865
A_21_P0005652	2.2774	1.18739	2.2774	up			FALSE	BX113021 NCI_CGAP_Kid3 Homo sapiens cDNA clone IMAGp998L133802, mRNA sequence [BX113021]			9016124	chr8	9016065	+	hs|8p23.1		chr8:9016065-9016124		Hs.130048
A_33_P3390758	2.27959	1.18877	2.27959	up	HSPA8	heat shock 70kDa protein 8	FALSE	Homo sapiens heat shock 70kDa protein 8 (HSPA8), transcript variant 2, mRNA [NM_153201]	3312	GO:0048026|GO:0005515|GO:0006986|GO:0008380|GO:0010467|GO:0042623|GO:0005886|GO:0006200|GO:0000151|GO:0007268|GO:0072562|GO:0005634|GO:0005615|GO:0007269|GO:0005829|GO:0034605|GO:0005622|GO:0042026|GO:0006457|GO:0007411|GO:0031072|GO:0051726|GO:0061024|GO:0016032|GO:0005681|GO:0016887|GO:0031625|GO:0070062|GO:0000974|GO:0042470|GO:0001664|GO:0005730|GO:0006892|GO:0005524|GO:0006351|GO:0072318|GO:…	122929537	chr11	122929478	-	hs|11q24.1	NM_153201	chr11:122929537-122929478	NM_153201	Hs.180414
A_23_P331813	2.28147	1.18997	2.28147	up	ZNF687	zinc finger protein 687	FALSE	Homo sapiens zinc finger protein 687 (ZNF687), mRNA [NM_020832]	57592	GO:0006355|GO:0005730|GO:0005634|GO:0003677|GO:0046872|GO:0006351|GO:0043231	151264035	chr1	151263976	+	hs|1q21.3	NM_020832	chr1:151263976-151264035	NM_020832	Hs.186756
A_33_P3368636	2.28311	1.191	2.28311	up			FALSE				28251197	chr16	28251138	-	hs|16p11.2		chr16:28251197-28251138
A_23_P319719	2.28684	1.19335	2.28684	up	PGAM5	phosphoglycerate mutase family member 5	FALSE	Homo sapiens phosphoglycerate mutase family member 5 (PGAM5), transcript variant 3, mRNA [NM_138575]	192111	GO:0043547|GO:0005739|GO:0016791|GO:0070266|GO:0016311|GO:0005741|GO:0004721|GO:0016021|GO:0032403|GO:0005096	133294672	chr12	133294613	+	hs|12q24.33	NM_138575	chr12:133294613-133294672	NM_138575	Hs.102558
A_23_P54636	2.28922	1.19486	2.28922	up	ATP6V0D1	ATPase, H+ transporting, lysosomal 38kDa, V0 subunit d1	FALSE	Homo sapiens ATPase, H+ transporting, lysosomal 38kDa, V0 subunit d1 (ATP6V0D1), mRNA [NM_004691]	9114	GO:0008286|GO:0005515|GO:0005765|GO:0032403|GO:0030968|GO:0006879|GO:0033572|GO:0016324|GO:0008553|GO:0030670|GO:0043679|GO:0090382|GO:0033179|GO:0070062|GO:0005813|GO:0051701|GO:0055085|GO:0008021|GO:0042384|GO:0016020|GO:0007420|GO:0015991|GO:0006987|GO:0044267|GO:0010008|GO:0005769|GO:0016471|GO:0015992	67472152	chr16	67472093	-	hs|16q22.1	NM_004691	chr16:67472152-67472093	NM_004691	Hs.106876
A_23_P74097	2.29082	1.19586	2.29082	up	TCEB3	transcription elongation factor B (SIII), polypeptide 3 (110kDa, elongin A)	FALSE	Homo sapiens transcription elongation factor B (SIII), polypeptide 3 (110kDa, elongin A) (TCEB3), mRNA [NM_003198]	6924	GO:0010467|GO:0006368|GO:0005737|GO:0006366|GO:0006357|GO:0016032|GO:0005654|GO:0005634|GO:0016021|GO:0005615|GO:0003677|GO:0050434	24086076	chr1	24086017	+	hs|1p36.11	NM_003198	chr1:24086017-24086076	NM_003198	Hs.15535
A_33_P3326432	2.2926	1.19699	2.2926	up	SEPW1	selenoprotein W, 1	FALSE	Homo sapiens selenoprotein W, 1 (SEPW1), mRNA [NM_003009]	6415	GO:0008430|GO:0005737|GO:0016209|GO:0045454	48284627	chr19	48284568	+	hs|19q13.33	NM_003009	chr19:48284568-48284627	NM_003009	Hs.631549
A_33_P3219100	2.29263	1.197	2.29263	up	MANBAL	mannosidase, beta A, lysosomal-like	FALSE	Homo sapiens mannosidase, beta A, lysosomal-like (MANBAL), transcript variant 1, mRNA [NM_022077]	63905	GO:0016021	35945057	chr20	35944998	+	hs|20q11.23	NM_022077	chr20:35944998-35945057	NM_022077	Hs.6126
A_23_P252740	2.30027	1.2018	2.30027	up	DSCC1	DNA replication and sister chromatid cohesion 1	FALSE	Homo sapiens DNA replication and sister chromatid cohesion 1 (DSCC1), mRNA [NM_024094]	79075	GO:0006260|GO:0005515|GO:0031390|GO:0034421|GO:0034088|GO:0003689|GO:0005654|GO:0000785|GO:0006275|GO:0000775	120847137	chr8	120847079	-	hs|8q24.12	NM_024094	chr8:120847137-120847079	NM_024094	Hs.315167
A_23_P145485	2.30176	1.20274	2.30176	up	ULBP2	UL16 binding protein 2	FALSE	Homo sapiens UL16 binding protein 2 (ULBP2), mRNA [NM_025217]	80328	GO:0002474|GO:0030101|GO:0009986|GO:0046703|GO:0042267|GO:0042605|GO:0046658|GO:0005615	150267773	chr6	150267714	+	hs|6q25.1	NM_025217	chr6:150267714-150267773	NM_025217	Hs.656778
A_24_P356453	2.30653	1.20572	2.30653	up	COA3	cytochrome c oxidase assembly factor 3	FALSE	Homo sapiens cytochrome c oxidase assembly factor 3 (COA3), mRNA [NM_001040431]	28958	GO:0033617|GO:0005739|GO:0005515|GO:0031305|GO:0070131	40950487	chr17	40950128	-	hs|17q21.31	NM_001040431	chr17:40950487-40950128	NM_001040431	Hs.16059
A_23_P80353	2.31582	1.21153	2.31582	up	L3MBTL2	l(3)mbt-like 2 (Drosophila)	FALSE	Homo sapiens l(3)mbt-like 2 (Drosophila) (L3MBTL2), mRNA [NM_031488]	83746	GO:0005515|GO:0042393|GO:0006355|GO:0008270|GO:0005634|GO:0035064|GO:0006351|GO:0016568	41626246	chr22	41626187	+	hs|22q13.2	NM_031488	chr22:41626187-41626246	NM_031488	Hs.517641
A_23_P160631	2.3184	1.21313	2.3184	up	CCT3	chaperonin containing TCP1, subunit 3 (gamma)	FALSE	Homo sapiens chaperonin containing TCP1, subunit 3 (gamma) (CCT3), transcript variant 1, mRNA [NM_005998]	7203	GO:0005515|GO:0005886|GO:0005832|GO:0005874|GO:0007339|GO:0005524|GO:0044297|GO:0005829|GO:0046931|GO:0005737|GO:0006457|GO:0051084|GO:0002199|GO:0051082|GO:0005856|GO:0044267|GO:0070062	156280437	chr1	156280378	-	hs|1q22	NM_005998	chr1:156280437-156280378	NM_005998	Hs.491494
A_33_P3401322	2.32114	1.21483	2.32114	up	ISG20L2	interferon stimulated exonuclease gene 20kDa-like 2	FALSE	Homo sapiens interferon stimulated exonuclease gene 20kDa-like 2 (ISG20L2), mRNA [NM_001303095]	81875	GO:0005515|GO:0004527|GO:0090305|GO:0042254|GO:0005730|GO:0005654	156692939	chr1	156692880	-	hs|1q23.1	NM_001303095	chr1:156692939-156692880	NM_001303095	Hs.301904
A_24_P9321	2.32271	1.21581	2.32271	up	HIST1H3I	histone cluster 1, H3i	FALSE	Homo sapiens histone cluster 1, H3i (HIST1H3I), mRNA [NM_003533]	8354	GO:0005515|GO:0010467|GO:0046982|GO:0006325|GO:0006335|GO:0005576|GO:0005634|GO:0000228|GO:0003677|GO:0032776|GO:0043234|GO:0060968|GO:0016020|GO:0000183|GO:0007596|GO:0045814|GO:0040029|GO:0005654|GO:0000786|GO:0070062	27839916	chr6	27839857	-	hs|6p22.1	NM_003533	chr6:27839916-27839857	NM_003533	Hs.132854
A_23_P258190	2.32308	1.21604	2.32308	up	AKR1B1	aldo-keto reductase family 1, member B1 (aldose reductase)	FALSE	Homo sapiens aldo-keto reductase family 1, member B1 (aldose reductase) (AKR1B1), mRNA [NM_001628]	231	GO:0044598|GO:0044597|GO:0005975|GO:0043795|GO:0006950|GO:0009055|GO:0044281|GO:0005615|GO:0005829|GO:0004032|GO:0004033|GO:0005737|GO:0006700|GO:0005654|GO:0008202|GO:0070062|GO:0055114	134132097	chr7	134130061	-	hs|7q33	NM_001628	chr7:134132097-134130061	NM_001628	Hs.521212
A_24_P133488	2.32457	1.21697	2.32457	up	CDCA4	cell division cycle associated 4	FALSE	Homo sapiens cell division cycle associated 4 (CDCA4), transcript variant 1, mRNA [NM_017955]	55038	GO:0005515|GO:0005634	105476786	chr14	105476727	-	hs|14q32.33	NM_017955	chr14:105476786-105476727	NM_017955	Hs.34045
A_23_P126939	2.32535	1.21745	2.32535	up	RAB29	RAB29, member RAS oncogene family	FALSE	Homo sapiens RAB29, member RAS oncogene family (RAB29), transcript variant 1, mRNA [NM_003929]	8934	GO:0005515|GO:0005773|GO:0005802|GO:0042470|GO:0048471|GO:0005886|GO:0032438|GO:0003924|GO:0090316|GO:0005525|GO:0015031|GO:0030154|GO:0005739|GO:0006888|GO:0035526|GO:0005737|GO:0008152|GO:0007030|GO:0032482|GO:0019003|GO:0005856|GO:0070062	205739514	chr1	205739455	-	hs|1q32.1	NM_003929	chr1:205739514-205739455	NM_003929	Hs.115325
A_23_P501795	2.32719	1.21859	2.32719	up	MED22	mediator complex subunit 22	FALSE	Homo sapiens mediator complex subunit 22 (MED22), transcript variant b, mRNA [NM_133640]	6837	GO:0005515|GO:0005737|GO:0001104|GO:0006366|GO:0006357|GO:0016592	136208145	chr9	136208086	-	hs|9q34.2	NM_133640	chr9:136208145-136208086	NM_133640	Hs.78354
A_23_P370989	2.32972	1.22016	2.32972	up	MCM4	minichromosome maintenance complex component 4	FALSE	Homo sapiens minichromosome maintenance complex component 4 (MCM4), transcript variant 1, mRNA [NM_005914]	4173	GO:0005515|GO:0042555|GO:0005634|GO:0005524|GO:0006260|GO:0000082|GO:0006271|GO:0004003|GO:0003697|GO:0016020|GO:0006270|GO:0006268|GO:0005654|GO:0000278	48888393	chr8	48888334	+	hs|8q11.21	NM_005914	chr8:48888334-48888393	NM_005914	Hs.460184
A_23_P109877	2.32979	1.2202	2.32979	up	WDR82	WD repeat domain 82	FALSE	Homo sapiens WD repeat domain 82 (WDR82), mRNA [NM_025222]	80335	GO:0005515|GO:0035097|GO:0048188|GO:0003682|GO:0072357|GO:0042800|GO:0000785|GO:0051568	52289613	chr3	52289554	-	hs|3p21.2	NM_025222	chr3:52289613-52289554	NM_025222	Hs.194110
A_23_P91468	2.33013	1.22041	2.33013	up	PSMA7	proteasome (prosome, macropain) subunit, alpha type, 7	FALSE	Homo sapiens proteasome (prosome, macropain) subunit, alpha type, 7 (PSMA7), mRNA [NM_002792]	5688	GO:0005515|GO:0002474|GO:0010467|GO:0090263|GO:0005634|GO:0044281|GO:0031145|GO:0005829|GO:0004298|GO:0042802|GO:0034641|GO:0000082|GO:0016032|GO:0090090|GO:0070062|GO:0006977|GO:0000209|GO:0005839|GO:0000502|GO:0043066|GO:0006521|GO:0051437|GO:0042590|GO:0006915|GO:0042981|GO:0051436|GO:0051439|GO:0019773|GO:0002479|GO:0005654|GO:0000278	60715987	chr20	60715928	-	hs|20q13.33	NM_002792	chr20:60715987-60715928	NM_002792	Hs.233952
A_23_P325119	2.33162	1.22133	2.33162	up	SNHG11	small nucleolar RNA host gene 11 (non-protein coding)	FALSE	Homo sapiens small nucleolar RNA host gene 11 (non-protein coding) (SNHG11), long non-coding RNA [NR_003239]	128439		37079215	chr20	37079071	+	hs|20q11.23	NR_003239	chr20:37079071-37079215	NR_003239	Hs.16936
A_33_P3220202	2.33573	1.22387	2.33573	up	PKN3	protein kinase N3	FALSE	Homo sapiens protein kinase N3 (PKN3), mRNA [NM_013355]	29941	GO:0005515|GO:0007165|GO:0048471|GO:0005794|GO:0004672|GO:0010631|GO:0006468|GO:0005634|GO:0004697|GO:0005524	131483187	chr9	131483128	+	hs|9q34.11	NM_013355	chr9:131483128-131483187	NM_013355	Hs.300485
A_33_P3226425	2.33821	1.2254	2.33821	up	ERP29	endoplasmic reticulum protein 29	FALSE	Homo sapiens endoplasmic reticulum protein 29 (ERP29), transcript variant 2, mRNA [NM_001034025]	10961	GO:0005515|GO:0042470|GO:0009306|GO:0009986|GO:0043335|GO:0005783|GO:0003756|GO:0006886|GO:0010628|GO:0000187|GO:0016020|GO:0006457|GO:0010629|GO:0050709|GO:0001934|GO:0005788|GO:0070062	112451412	chr12	112451353	+	hs|12q24.13	NM_001034025	chr12:112451353-112451412	NM_001034025	Hs.75841
A_24_P283320	2.34067	1.22692	2.34067	up	PCMT1	protein-L-isoaspartate (D-aspartate) O-methyltransferase	FALSE	Homo sapiens protein-L-isoaspartate (D-aspartate) O-methyltransferase (PCMT1), transcript variant 1, mRNA [NM_005389]	5110	GO:0004719|GO:0005737|GO:0005783|GO:0030091|GO:0006479|GO:0031982|GO:0070062	150094294	chr6	150092364	+	hs|6q25.1	NM_005389	chr6:150092364-150094294	NM_005389	Hs.279257
A_24_P126471	2.34444	1.22924	2.34444	up	SLC12A9	solute carrier family 12, member 9	FALSE	Homo sapiens solute carrier family 12, member 9 (SLC12A9), transcript variant 1, mRNA [NM_020246]	56996	GO:0006821|GO:0005886|GO:0015377|GO:0016021|GO:0070062	100460390	chr7	100460331	+	hs|7q22.1	NM_020246	chr7:100460331-100460390	NM_020246	Hs.521087
A_23_P42198	2.35004	1.23269	2.35004	up	HIST1H3G	histone cluster 1, H3g	FALSE	Homo sapiens histone cluster 1, H3g (HIST1H3G), mRNA [NM_003534]	8355	GO:0005515|GO:0010467|GO:0046982|GO:0006325|GO:0006335|GO:0005576|GO:0005634|GO:0000228|GO:0003677|GO:0032776|GO:0043234|GO:0060968|GO:0016020|GO:0000183|GO:0007596|GO:0045814|GO:0040029|GO:0005654|GO:0000786|GO:0070062	26271469	chr6	26271410	-	hs|6p22.2	NM_003534	chr6:26271469-26271410	NM_003534	Hs.247813
A_23_P30799	2.35073	1.23311	2.35073	up	HIST1H3F	histone cluster 1, H3f	FALSE	Homo sapiens histone cluster 1, H3f (HIST1H3F), mRNA [NM_021018]	8968	GO:0005515|GO:0010467|GO:0046982|GO:0006325|GO:0006335|GO:0005576|GO:0005634|GO:0000228|GO:0003677|GO:0032776|GO:0043234|GO:0060968|GO:0016020|GO:0000183|GO:0007596|GO:0045814|GO:0040029|GO:0005654|GO:0000786|GO:0070062	26250647	chr6	26250588	-	hs|6p22.2	NM_021018	chr6:26250647-26250588	NM_021018	Hs.247814
A_23_P36226	2.35341	1.23475	2.35341	up	SLC25A33	solute carrier family 25 (pyrimidine nucleotide carrier), member 33	FALSE	Homo sapiens solute carrier family 25 (pyrimidine nucleotide carrier), member 33 (SLC25A33), mRNA [NM_032315]	84275	GO:0071156|GO:0008284|GO:0032869|GO:0031966|GO:0030307|GO:0051881|GO:0005743|GO:0006864|GO:0006390|GO:0034551|GO:0031930|GO:0007005|GO:0015218|GO:0016021|GO:0006264|GO:0002082	9642510	chr1	9642451	+	hs|1p36.22	NM_032315	chr1:9642451-9642510	NM_032315	Hs.568613
A_33_P3287879	2.35384	1.23501	2.35384	up	HIST1H3H	histone cluster 1, H3h	FALSE	Homo sapiens histone cluster 1, H3h (HIST1H3H), mRNA [NM_003536]	8357	GO:0005515|GO:0010467|GO:0046982|GO:0006325|GO:0006335|GO:0005576|GO:0005634|GO:0000228|GO:0003677|GO:0032776|GO:0043234|GO:0060968|GO:0016020|GO:0000183|GO:0007596|GO:0045814|GO:0040029|GO:0005654|GO:0000786|GO:0070062	27778100	chr6	27778041	+	hs|6p22.1	NM_003536	chr6:27778041-27778100	NM_003536	Hs.591778
A_33_P3299590	2.35723	1.23709	2.35723	up	SRRT	serrate, RNA effector molecule	FALSE	Homo sapiens serrate, RNA effector molecule (SRRT), transcript variant 5, mRNA [NM_001128854]	51593	GO:0097150|GO:0005515|GO:0046685|GO:0006355|GO:0005737|GO:0008283|GO:0031053|GO:0005654|GO:0005634|GO:0003677|GO:0006351	100479860	chr7	100479801	+	hs|7q22.1	NM_001128854	chr7:100479801-100479860	NM_001128854	Hs.111801
A_24_P307306	2.35872	1.238	2.35872	up			FALSE	glyceraldehyde 3 phosphate dehydrogenase pseudogene 33 [Source:HGNC Symbol;Acc:HGNC:37785] [ENST00000443168]			120139395	chr1	120139336	-	hs|1p12		chr1:120139395-120139336
A_23_P87257	2.36026	1.23894	2.36026	up	MRPL17	mitochondrial ribosomal protein L17	FALSE	Homo sapiens mitochondrial ribosomal protein L17 (MRPL17), mRNA [NM_022061]	63875	GO:0070124|GO:0070125|GO:0070126|GO:0032543|GO:0006996|GO:0003735|GO:0019904|GO:0005743|GO:0005762	6704008	chr11	6703605	-	hs|11p15.4	NM_022061	chr11:6704008-6703605	NM_022061	Hs.523456
A_23_P90444	2.3608	1.23927	2.3608	up	RBM42	RNA binding motif protein 42	FALSE	Homo sapiens RNA binding motif protein 42 (RBM42), mRNA [NM_024321]	79171	GO:0005737|GO:0048025|GO:0000166|GO:0005634	36128211	chr19	36128152	+	hs|19q13.12	NM_024321	chr19:36128152-36128211	NM_024321	Hs.5086
A_23_P115316	2.36764	1.24345	2.36764	up	TOR3A	torsin family 3, member A	FALSE	Homo sapiens torsin family 3, member A (TOR3A), mRNA [NM_022371]	64222	GO:0006200|GO:0005783|GO:0051085|GO:0005788|GO:0016887|GO:0005524|GO:0070062	179064777	chr1	179064718	+	hs|1q25.2	NM_022371	chr1:179064718-179064777	NM_022371	Hs.584957
A_23_P8055	2.37146	1.24578	2.37146	up	NRM	nurim (nuclear envelope membrane protein)	FALSE	Homo sapiens nurim (nuclear envelope membrane protein) (NRM), transcript variant 1, mRNA [NM_007243]	11270	GO:0008150|GO:0003674|GO:0016020|GO:0005637|GO:0005654|GO:0005634|GO:0016021|GO:0005635	30656220	chr6	30656161	-	hs|6p21.33	NM_007243	chr6:30656220-30656161	NM_007243	Hs.519993
A_23_P49459	2.38141	1.25182	2.38141	up	LOC81691	exonuclease NEF-sp	FALSE	Homo sapiens exonuclease NEF-sp (LOC81691), transcript variant 1, mRNA [NM_030941]	81691	GO:0004527|GO:0090305|GO:0000166|GO:0003723|GO:0005730|GO:0070062	20856077	chr16	20856018	+	hs|16p12.3	NM_030941	chr16:20856018-20856077	NM_030941	Hs.177926
A_23_P14928	2.38528	1.25416	2.38528	up	COQ9	coenzyme Q9	FALSE	Homo sapiens coenzyme Q9 (COQ9), mRNA [NM_020312]	57017	GO:0005739|GO:0006744|GO:0006120	57494807	chr16	57494748	+	hs|16q21	NM_020312	chr16:57494748-57494807	NM_020312	Hs.513632
A_24_P303974	2.38581	1.25448	2.38581	up	CDC123	cell division cycle 123	FALSE	Homo sapiens cell division cycle 123 (CDC123), mRNA [NM_006023]	8872	GO:0007346|GO:0008284|GO:0005737|GO:0007050|GO:0051301	12291581	chr10	12288219	+	hs|10p13	NM_006023	chr10:12288219-12291581	NM_006023	Hs.412842
A_23_P47665	2.39291	1.25877	2.39291	up	HBE1	hemoglobin, epsilon 1	FALSE	Homo sapiens hemoglobin, epsilon 1 (HBE1), mRNA [NM_005330]	3046	GO:0019825|GO:0005833|GO:0005506|GO:0007596|GO:0005344|GO:0072562|GO:0000122|GO:0051291|GO:0031721|GO:0020037|GO:0015671|GO:0005829	5291180	chr11	5291121	-	hs|11p15.4	NM_005330	chr11:5291180-5291121	NM_005330	Hs.655195
A_23_P387552	2.39385	1.25934	2.39385	up	RARG	retinoic acid receptor, gamma	FALSE	Homo sapiens retinoic acid receptor, gamma (RARG), transcript variant 1, mRNA [NM_000966]	5916	GO:0005515|GO:0008361|GO:0010467|GO:0000790|GO:0008284|GO:0003700|GO:0003430|GO:0006367|GO:0008285|GO:0071300|GO:0003707|GO:0005634|GO:0003708|GO:0009952|GO:0046965|GO:0043068|GO:0031076|GO:0002068|GO:0035264|GO:0045944|GO:0043401|GO:0031641|GO:0032526|GO:0032331|GO:0060070|GO:0048048|GO:0003406|GO:0005667|GO:0043066|GO:0043065|GO:0000977|GO:0060740|GO:0001843|GO:0000122|GO:0055085|GO:0003677|GO:…	53604624	chr12	53604565	-	hs|12q13.13	NM_000966	chr12:53604624-53604565	NM_000966	Hs.1497
A_23_P118038	2.39393	1.25938	2.39393	up	NUTF2	nuclear transport factor 2	FALSE	Homo sapiens nuclear transport factor 2 (NUTF2), mRNA [NM_005796]	10204	GO:0005515|GO:0005215|GO:0005643|GO:0006611|GO:0070062|GO:0005829	67904817	chr16	67904758	+	hs|16q22.1	NM_005796	chr16:67904758-67904817	NM_005796	Hs.356630
A_23_P408955	2.39737	1.26145	2.39737	up	E2F2	E2F transcription factor 2	FALSE	Homo sapiens E2F transcription factor 2 (E2F2), mRNA [NM_004091]	1870	GO:0005515|GO:0005667|GO:0006355|GO:0006367|GO:0003700|GO:0072332|GO:0051726|GO:0005654|GO:0001047|GO:0000278|GO:0003677|GO:0008134	23832992	chr1	23832933	-	hs|1p36.12	NM_004091	chr1:23832992-23832933	NM_004091	Hs.194333
A_23_P200126	2.40104	1.26366	2.40104	up	MKNK1	MAP kinase interacting serine/threonine kinase 1	FALSE	Homo sapiens MAP kinase interacting serine/threonine kinase 1 (MKNK1), transcript variant 1, mRNA [NM_003684]	8569	GO:0035556|GO:0005515|GO:0009651|GO:0018105|GO:0008543|GO:0004674|GO:0006446|GO:0006468|GO:0005634|GO:0005524|GO:0097192|GO:0005829	47023654	chr1	47023595	-	hs|1p33	NM_003684	chr1:47023654-47023595	NM_003684	Hs.371594
A_33_P3247180	2.4043	1.26562	2.4043	up	CC2D1B	coiled-coil and C2 domain containing 1B	FALSE	Homo sapiens coiled-coil and C2 domain containing 1B (CC2D1B), mRNA [NM_032449]	200014	GO:0001078|GO:0005654|GO:0000122|GO:0000978|GO:0006351|GO:0043231	52820340	chr1	52820281	-	hs|1p32.3	NM_032449	chr1:52820340-52820281	NM_032449	Hs.591451
A_23_P151159	2.40463	1.26582	2.40463	up	TCHP	trichoplein, keratin filament binding	FALSE	Homo sapiens trichoplein, keratin filament binding (TCHP), transcript variant 1, mRNA [NM_032300]	84260	GO:0005739|GO:0005515|GO:0030308|GO:0005813|GO:0005737|GO:0045179|GO:0005886|GO:0006915|GO:0045095	110354696	chr12	110354637	+	hs|12q24.11	NM_032300	chr12:110354637-110354696	NM_032300	Hs.410924
A_33_P3268974	2.4068	1.26712	2.4068	up	RECQL5	RecQ protein-like 5	FALSE	Homo sapiens RecQ protein-like 5 (RECQL5), transcript variant 3, mRNA [NM_001003716]	9400	GO:0008026|GO:0031965|GO:0000993|GO:0005730|GO:0005634|GO:0006310|GO:0006259|GO:0003676|GO:0005524|GO:0003678|GO:0051304|GO:0006260|GO:0005737|GO:0007067|GO:0006281|GO:0016591|GO:0005654|GO:0032508|GO:0034244|GO:0051301	73646506	chr17	73646447	-	hs|17q25.1	NM_001003716	chr17:73646506-73646447	NM_001003716	Hs.632229
A_24_P16124	2.40804	1.26786	2.40804	up	IFITM4P	interferon induced transmembrane protein 4 pseudogene	FALSE	Homo sapiens interferon induced transmembrane protein 4 pseudogene (IFITM4P), non-coding RNA [NR_001590]	340198		29718692	chr6	29718633	-	hs|6p22.1	NR_001590	chr6:29718692-29718633	NR_001590	Hs.450189
A_23_P132358	2.40819	1.26795	2.40819	up	MCAT	malonyl CoA:ACP acyltransferase (mitochondrial)	FALSE	Homo sapiens malonyl CoA:ACP acyltransferase (mitochondrial) (MCAT), transcript variant 1, mRNA [NM_173467]	27349	GO:0005739|GO:0008152|GO:0006633|GO:0004314|GO:0016740	43529193	chr22	43529134	-	hs|22q13.2	NM_173467	chr22:43529193-43529134	NM_173467	Hs.349111
A_24_P376391	2.40943	1.26869	2.40943	up	PLXND1	plexin D1	FALSE	Homo sapiens plexin D1 (PLXND1), mRNA [NM_015103]	23129	GO:0005515|GO:0030334|GO:0001569|GO:0005886|GO:0019904|GO:0045765|GO:0001525|GO:0007416|GO:0003151|GO:0030027|GO:0032092|GO:0005622|GO:0017154|GO:0043542|GO:0005887|GO:0007411|GO:0060666|GO:0071526	129274457	chr3	129274398	-	hs|3q22.1	NM_015103	chr3:129274457-129274398	NM_015103	Hs.301685
A_33_P3411885	2.41188	1.27016	2.41188	up	LOC100128851	uncharacterized LOC100128851	FALSE	Homo sapiens cDNA FLJ45515 fis, clone BRTHA2022914. [AK127423]	100128851		19223611	chr17	19223552	+	hs|17p11.2	AK127423	chr17:19223552-19223611		Hs.679912
A_33_P3325723	2.41271	1.27065	2.41271	up	CHN1	chimerin 1	FALSE	Homo sapiens chimerin 1 (CHN1), transcript variant 1, mRNA [NM_001822]	1123	GO:0051056|GO:0048013|GO:0007264|GO:0009967|GO:0046872|GO:0005829|GO:0043547|GO:0008045|GO:0032314|GO:0046875|GO:0005070|GO:0050770|GO:0005096	175664776	chr2	175664717	-	hs|2q31.1	NM_001822	chr2:175664776-175664717	NM_001822	Hs.380138
A_23_P7655	2.41908	1.27446	2.41908	up	BNIP1	BCL2/adenovirus E1B 19kDa interacting protein 1	FALSE	Homo sapiens BCL2/adenovirus E1B 19kDa interacting protein 1 (BNIP1), transcript variant BNIP1-a, mRNA [NM_013978]	662	GO:0005515|GO:0043066|GO:0005783|GO:0006914|GO:0097194|GO:0006915|GO:0031201|GO:0030176|GO:0005635|GO:0043231|GO:0005739|GO:0005484|GO:0005737|GO:0016320|GO:0016192|GO:0007029	172590940	chr5	172590881	+	hs|5q35.1	NM_013978	chr5:172590881-172590940	NM_013978	Hs.145726
A_23_P2258	2.42018	1.27512	2.42018	up	CCDC62	coiled-coil domain containing 62	FALSE	Homo sapiens coiled-coil domain containing 62 (CCDC62), transcript variant 2, mRNA [NM_201435]	84660	GO:0005737|GO:0030374|GO:0005886|GO:0071392|GO:0045944|GO:0030331|GO:0005654|GO:0005634	123311047	chr12	123310988	+	hs|12q24.31	NM_201435	chr12:123310988-123311047	NM_201435	Hs.592008
A_23_P131778	2.42139	1.27583	2.42139	up	MANBAL	mannosidase, beta A, lysosomal-like	FALSE	Homo sapiens mannosidase, beta A, lysosomal-like (MANBAL), transcript variant 1, mRNA [NM_022077]	63905	GO:0016021	35945328	chr20	35945269	+	hs|20q11.23	NM_022077	chr20:35945269-35945328	NM_022077	Hs.6126
A_33_P3234571	2.42708	1.27922	2.42708	up	MAP2K3	mitogen-activated protein kinase kinase 3	FALSE	Homo sapiens mitogen-activated protein kinase kinase 3 (MAP2K3), transcript variant B, mRNA [NM_145109]	5606	GO:0005515|GO:0034142|GO:0060048|GO:0051403|GO:0005829|GO:0002756|GO:0000187|GO:0006954|GO:0004702|GO:0002755|GO:0045860|GO:0034138|GO:0004708|GO:0038124|GO:0019901|GO:0038123|GO:0034134|GO:0018108|GO:0002224|GO:0005524|GO:0042035|GO:0007165|GO:0016020|GO:0045087|GO:0009405|GO:0005654|GO:0034166|GO:0035666|GO:0004713|GO:0045893|GO:0034146|GO:0034162	21205518	chr17	21205459	+	hs|17p11.2	NM_145109	chr17:21205459-21205518	NM_145109	Hs.514012
A_33_P3247190	2.42765	1.27956	2.42765	up	CC2D1B	coiled-coil and C2 domain containing 1B	FALSE	Homo sapiens coiled-coil and C2 domain containing 1B (CC2D1B), mRNA [NM_032449]	200014	GO:0001078|GO:0005654|GO:0000122|GO:0000978|GO:0006351|GO:0043231	52818653	chr1	52818594	-	hs|1p32.3	NM_032449	chr1:52818653-52818594	NM_032449	Hs.591451
A_23_P70991	2.44641	1.29066	2.44641	up	AIMP2	aminoacyl tRNA synthetase complex-interacting multifunctional protein 2	FALSE	Homo sapiens aminoacyl tRNA synthetase complex-interacting multifunctional protein 2 (AIMP2), mRNA [NM_006303]	7965	GO:0005515|GO:0010467|GO:0008285|GO:0016020|GO:0031398|GO:0006915|GO:0005634|GO:0060510|GO:0006418|GO:0005829	6063097	chr7	6063038	+	hs|7p22.1	NM_006303	chr7:6063038-6063097	NM_006303	Hs.301613
A_24_P217834	2.44741	1.29126	2.44741	up	HIST1H3D	histone cluster 1, H3d	FALSE	Homo sapiens histone cluster 1, H3d (HIST1H3D), mRNA [NM_003530]	8351	GO:0005515|GO:0010467|GO:0046982|GO:0006325|GO:0006335|GO:0005576|GO:0005634|GO:0000228|GO:0003677|GO:0032776|GO:0043234|GO:0060968|GO:0016020|GO:0000183|GO:0007596|GO:0045814|GO:0040029|GO:0005654|GO:0000786|GO:0070062	26197317	chr6	26197258	-	hs|6p22.2	NM_003530	chr6:26197317-26197258	NM_003530	Hs.532144
A_23_P152678	2.45148	1.29365	2.45148	up	B9D1	B9 protein domain 1	FALSE	Homo sapiens B9 protein domain 1 (B9D1), transcript variant 2, mRNA [NM_015681]	27077	GO:0005813|GO:0006996|GO:0060563|GO:0036038|GO:0001701|GO:0036064|GO:0005829|GO:0007224|GO:0032880|GO:0042384|GO:0016020|GO:0060271|GO:0035869|GO:0008158|GO:0043010|GO:0042733|GO:0001944	19261153	chr17	19251135	-	hs|17p11.2	NM_015681	chr17:19261153-19251135	NM_015681	Hs.462445
A_23_P135257	2.45237	1.29418	2.45237	up	PRSS3	protease, serine, 3	FALSE	Homo sapiens protease, serine, 3 (PRSS3), transcript variant 2, mRNA [NM_002771]	5646	GO:0005515|GO:0009235|GO:0004252|GO:0005509|GO:0007586|GO:0006767|GO:0005576|GO:0044281|GO:0005615|GO:0006766|GO:0043542|GO:0045087|GO:0006508|GO:0008236|GO:0031638|GO:0070062	33797982	chr9	33797923	+	hs|9p13.3	NM_002771	chr9:33797923-33797982	NM_002771	Hs.654513
A_32_P8529	2.45375	1.29499	2.45375	up	SNHG20	small nucleolar RNA host gene 20 (non-protein coding)	FALSE	Homo sapiens small nucleolar RNA host gene 20 (non-protein coding) (SNHG20), long non-coding RNA [NR_027058]	654434		75090502	chr17	75090443	+	hs|17q25.2	NR_027058	chr17:75090443-75090502	NR_027058	Hs.720923
A_23_P22499	2.45645	1.29657	2.45645	up	GNL3L	guanine nucleotide binding protein-like 3 (nucleolar)-like	FALSE	Homo sapiens guanine nucleotide binding protein-like 3 (nucleolar)-like (GNL3L), transcript variant 2, mRNA [NM_019067]	54552	GO:0005739|GO:0005515|GO:0005737|GO:0016020|GO:0042254|GO:0008152|GO:0005730|GO:0003924|GO:0005654|GO:0005634|GO:0005525	54586998	chrX	54585075	+	hs|Xp11.22	NM_019067	chrX:54585075-54586998	NM_019067	Hs.654677
A_19_P00316919	2.4582	1.2976	2.4582	up	SNHG20	small nucleolar RNA host gene 20 (non-protein coding)	FALSE	Homo sapiens small nucleolar RNA host gene 20 (non-protein coding) (SNHG20), long non-coding RNA [NR_027058]	654434		75090468	chr17	75090409	+	hs|17q25.2	NR_027058	chr17:75090409-75090468	NR_027058	Hs.720923
A_32_P831181	2.46195	1.2998	2.46195	up	BRI3BP	BRI3 binding protein	FALSE	Homo sapiens BRI3 binding protein (BRI3BP), mRNA [NM_080626]	140707	GO:0005739|GO:0005741|GO:0016021	125497181	chr12	125497122	+	hs|12q24.31	NM_080626	chr12:125497122-125497181	NM_080626	Hs.596464
A_23_P145529	2.4726	1.30603	2.4726	up	PKIB	protein kinase (cAMP-dependent, catalytic) inhibitor beta	FALSE	Homo sapiens protein kinase (cAMP-dependent, catalytic) inhibitor beta (PKIB), transcript variant 1, mRNA [NM_181795]	5570	GO:2000480|GO:0005737|GO:0005634|GO:0004862	123046396	chr6	123046337	+	hs|6q22.31	NM_181795	chr6:123046337-123046396	NM_181795	Hs.744965
A_23_P337726	2.47583	1.30791	2.47583	up	ATP6	ATP synthase F0 subunit 6	FALSE	mitochondrially encoded ATP synthase 6 [Source:HGNC Symbol;Acc:HGNC:7414] [ENST00000361899]	4508		8895	chrM	8836	+		AK131288	chrM:8836-8895		Hs.528050
A_23_P80032	2.4801	1.3104	2.4801	up	E2F1	E2F transcription factor 1	FALSE	Homo sapiens E2F transcription factor 1 (E2F1), mRNA [NM_005225]	1869	GO:0005515|GO:0003700|GO:0005634|GO:0048146|GO:0007283|GO:2000045|GO:0071398|GO:0005737|GO:0000082|GO:1900740|GO:0007219|GO:0045944|GO:0035189|GO:0048255|GO:0006355|GO:0008630|GO:0043276|GO:0071456|GO:0006915|GO:0001047|GO:0000122|GO:0003677|GO:0097193|GO:0071930|GO:0006351|GO:0010628|GO:0043565|GO:0072332|GO:0005654|GO:0000077|GO:0030900|GO:0000278|GO:0045893|GO:0045892|GO:0008134	32264048	chr20	32263989	-	hs|20q11.22	NM_005225	chr20:32264048-32263989	NM_005225	Hs.654393
A_24_P161959	2.49209	1.31736	2.49209	up	TMEM179B	transmembrane protein 179B	FALSE	Homo sapiens transmembrane protein 179B (TMEM179B), mRNA [NM_199337]	374395	GO:0016021	62557104	chr11	62556871	+	hs|11q12.3	NM_199337	chr11:62556871-62557104	NM_199337	Hs.381134
A_23_P13899	2.49911	1.32141	2.49911	up	GAPDH	glyceraldehyde-3-phosphate dehydrogenase	FALSE	Homo sapiens glyceraldehyde-3-phosphate dehydrogenase (GAPDH), transcript variant 1, mRNA [NM_002046]	2597	GO:0050661|GO:0008017|GO:0005515|GO:0017148|GO:0048471|GO:0005886|GO:0006094|GO:0005634|GO:0044281|GO:0051402|GO:0006096|GO:0005829|GO:0042802|GO:0043231|GO:0005737|GO:0051287|GO:0015630|GO:0006006|GO:0070062|GO:0005811|GO:0035605|GO:0031965|GO:0005975|GO:0050821|GO:0000226|GO:0004365|GO:0031982|GO:0035606|GO:0071346|GO:0016020|GO:0030529|GO:0009405|GO:0055114	6646977	chr12	6646918	+	hs|12p13.31	NM_002046	chr12:6646918-6646977	NM_002046	Hs.544577
A_24_P277747	2.50441	1.32447	2.50441	up	CNPY3	canopy FGF signaling regulator 3	FALSE	Homo sapiens canopy FGF signaling regulator 3 (CNPY3), mRNA [NM_006586]	10695	GO:0045087|GO:0005102|GO:0005788|GO:0002224	42903352	chr6	42902318	+	hs|6p21.1	NM_006586	chr6:42902318-42903352	NM_006586	Hs.414099
A_33_P3348313	2.511	1.32826	2.511	up	ELP6	elongator acetyltransferase complex subunit 6	FALSE	Homo sapiens elongator acetyltransferase complex subunit 6 (ELP6), mRNA [NM_001031703]	54859	GO:0008150|GO:0003674|GO:0033588|GO:0006355|GO:0030335|GO:0006325|GO:0006351	47537651	chr3	47537592	-	hs|3p21.31	NM_001031703	chr3:47537651-47537592	NM_001031703	Hs.311100
A_23_P170058	2.52345	1.3354	2.52345	up	PSMB2	proteasome (prosome, macropain) subunit, beta type, 2	FALSE	Homo sapiens proteasome (prosome, macropain) subunit, beta type, 2 (PSMB2), transcript variant 1, mRNA [NM_002794]	5690	GO:0005515|GO:0002474|GO:0010467|GO:0014070|GO:0090263|GO:0005634|GO:0044281|GO:0031145|GO:0005829|GO:0004298|GO:0034641|GO:0000082|GO:0016032|GO:0090090|GO:0070062|GO:0006977|GO:0000209|GO:0005839|GO:0000502|GO:0043066|GO:0006521|GO:0051437|GO:0042590|GO:0006915|GO:0010243|GO:0042981|GO:0051436|GO:0051439|GO:0016020|GO:0002479|GO:0005654|GO:0000278	36101911	chr1	36096888	-	hs|1p34.3	NM_002794	chr1:36101911-36096888	NM_002794	Hs.471441
A_23_P404094	2.52609	1.3369	2.52609	up	THAP7-AS1	THAP7 antisense RNA 1	FALSE	Homo sapiens THAP7 antisense RNA 1 (THAP7-AS1), transcript variant 2, long non-coding RNA [NR_027052]	439931		21356911	chr22	21356852	+	hs|22q11.21	NR_027052	chr22:21356852-21356911	NR_027052	Hs.517430
A_23_P9443	2.535	1.34198	2.535	up	C9orf78	chromosome 9 open reading frame 78	FALSE	Homo sapiens chromosome 9 open reading frame 78 (C9orf78), mRNA [NM_016520]	51759	GO:0005737|GO:0005654	132591728	chr9	132591568	-	hs|9q34.11	NM_016520	chr9:132591728-132591568	NM_016520	Hs.278429
A_23_P61960	2.53516	1.34208	2.53516	up	ATP6V0E2	ATPase, H+ transporting V0 subunit e2	FALSE	Homo sapiens ATPase, H+ transporting V0 subunit e2 (ATP6V0E2), transcript variant 1, mRNA [NM_145230]	155066	GO:0008286|GO:0051701|GO:0042625|GO:0055085|GO:0006879|GO:0033572|GO:0016020|GO:0046961|GO:0007035|GO:0008152|GO:0015991|GO:0030670|GO:0016049|GO:0016021|GO:0090382|GO:0010008|GO:0033179|GO:0015992	149577012	chr7	149576953	+	hs|7q36.1	NM_145230	chr7:149576953-149577012	NM_145230	Hs.556998
A_23_P26649	2.54001	1.34483	2.54001	up	NMRAL1	NmrA-like family domain containing 1	FALSE	Homo sapiens NmrA-like family domain containing 1 (NMRAL1), mRNA [NM_020677]	57407	GO:0048471|GO:0005737|GO:0005634	4516184	chr16	4513823	-	hs|16p13.3	NM_020677	chr16:4516184-4513823	NM_020677	Hs.288969
A_23_P156697	2.54302	1.34654	2.54302	up	ABHD16A	abhydrolase domain containing 16A	FALSE	Homo sapiens abhydrolase domain containing 16A (ABHD16A), transcript variant 1, mRNA [NM_021160]	7920	GO:0016787|GO:0008152|GO:0016021	31655629	chr6	31655487	-	hs|6p21.33	NM_021160	chr6:31655629-31655487	NM_021160	Hs.388188
A_23_P41716	2.54425	1.34724	2.54425	up	GNB2L1	guanine nucleotide binding protein (G protein), beta polypeptide 2-like 1	FALSE	Homo sapiens guanine nucleotide binding protein (G protein), beta polypeptide 2-like 1 (GNB2L1), mRNA [NM_006098]	10399	GO:0017148|GO:0005515|GO:0030308|GO:0042803|GO:0005080|GO:0043025|GO:0005856|GO:0042169|GO:0070062|GO:0032464|GO:0030335|GO:0019903|GO:0051343|GO:0030496|GO:2001244|GO:0001891|GO:0008656|GO:0001649|GO:0043547|GO:0007049|GO:0048511|GO:0019899|GO:0051302|GO:0051898|GO:0048471|GO:0007369|GO:0061099|GO:0030178|GO:0015935|GO:0032436|GO:0005634|GO:0030425|GO:0005829|GO:0005739|GO:0032880|GO:0050765|GO:…	180668610	chr5	180668551	-	hs|5q35.3	NM_006098	chr5:180668610-180668551	NM_006098	Hs.5662
A_33_P3255755	2.5485	1.34965	2.5485	up			FALSE	ciliary rootlet coiled-coil, rootletin pseudogene 2 [Source:HGNC Symbol;Acc:HGNC:28170] [ENST00000362058]			16956730	chr1	16956671	-	hs|1p36.13		chr1:16956730-16956671		Hs.733729
A_33_P3302957	2.54876	1.34979	2.54876	up	PLEKHG4	pleckstrin homology domain containing, family G (with RhoGef domain) member 4	FALSE	Homo sapiens pleckstrin homology domain containing, family G (with RhoGef domain) member 4 (PLEKHG4), transcript variant 3, mRNA [NM_001129728]	25894	GO:0032321|GO:0005089	67322925	chr16	67322866	+	hs|16q22.1	NM_001129728	chr16:67322866-67322925	NM_001129728	Hs.188781
A_33_P3361257	2.57474	1.36442	2.57474	up	NOP16	NOP16 nucleolar protein	FALSE	Homo sapiens NOP16 nucleolar protein (NOP16), transcript variant 3, mRNA [NM_016391]	51491	GO:0005730|GO:0042273|GO:0005634|GO:0043231	175811304	chr5	175811245	-	hs|5q35.2	NM_016391	chr5:175811304-175811245	NM_016391	Hs.696283
A_21_P0000161	2.5753	1.36474	2.5753	up	USB1	U6 snRNA biogenesis 1	FALSE	Homo sapiens U6 snRNA biogenesis 1 (USB1), transcript variant 3, mRNA [NM_001204911]	79650	GO:0034477|GO:0008380|GO:0006397|GO:0000175|GO:0005634	58047474	chr16	58047415	+	hs|16q21	NM_001204911	chr16:58047415-58047474	NM_001204911	Hs.408702
A_23_P155890	2.58208	1.36853	2.58208	up	NAA11	N(alpha)-acetyltransferase 11, NatA catalytic subunit	FALSE	Homo sapiens N(alpha)-acetyltransferase 11, NatA catalytic subunit (NAA11), mRNA [NM_032693]	84779	GO:0031415|GO:0005515|GO:0022626|GO:0004596|GO:0005634|GO:0018002|GO:0006475|GO:0017198|GO:0006474	80246700	chr4	80246641	-	hs|4q21.21	NM_032693	chr4:80246700-80246641	NM_032693	Hs.676048
A_23_P315589	2.58609	1.37077	2.58609	up	KIAA0930	KIAA0930	FALSE	Homo sapiens KIAA0930 (KIAA0930), transcript variant 1, mRNA [NM_015264]	23313		45592618	chr22	45592559	-	hs|22q13.31	NM_015264	chr22:45592618-45592559	NM_015264	Hs.592207
A_33_P3248424	2.59222	1.37419	2.59222	up	OTULIN	OTU deubiquitinase with linear linkage specificity	FALSE	Homo sapiens OTU deubiquitinase with linear linkage specificity (OTULIN), mRNA [NM_138348]	90268	GO:0005515|GO:0005737|GO:0004843|GO:0050728|GO:0045087|GO:0006508|GO:0071797|GO:0070431|GO:0032088|GO:0002040|GO:0008234|GO:0060070	14699842	chr5	14699783	+	hs|5p15.2	NM_138348	chr5:14699783-14699842	NM_138348	Hs.406335
A_33_P3368328	2.59303	1.37464	2.59303	up	PHB2	prohibitin 2	FALSE	Homo sapiens prohibitin 2 (PHB2), transcript variant 1, mRNA [NM_001144831]	11331	GO:0005515|GO:0060744|GO:0060762|GO:0030331|GO:0005743|GO:0005634|GO:0006351|GO:0016363|GO:0005739|GO:0043234|GO:0033147|GO:0033600|GO:0045892|GO:0060749|GO:0070062	7075646	chr12	7075587	-	hs|12p13.31	NM_001144831	chr12:7075646-7075587	NM_001144831	Hs.504620
A_23_P141520	2.6045	1.38101	2.6045	up	C17orf49	chromosome 17 open reading frame 49	FALSE	Homo sapiens chromosome 17 open reading frame 49 (C17orf49), transcript variant 2, mRNA [NM_174893]	124944	GO:0071339|GO:0003682|GO:0016589|GO:0003677|GO:0016568	6920290	chr17	6920231	+	hs|17p13.1	NM_174893	chr17:6920231-6920290	NM_174893	Hs.511801
A_23_P108376	2.60605	1.38187	2.60605	up	THADA	thyroid adenoma associated	FALSE	Homo sapiens thyroid adenoma associated (THADA), transcript variant 1, mRNA [NM_022065]	63892		43459873	chr2	43458445	-	hs|2p21	NM_022065	chr2:43459873-43458445	NM_022065	Hs.369592
A_23_P155441	2.60975	1.38391	2.60975	up	RFT1	RFT1 homolog (S. cerevisiae)	FALSE	Homo sapiens RFT1 homolog (S. cerevisiae) (RFT1), mRNA [NM_052859]	91869	GO:0005789|GO:0008643|GO:0034203|GO:0016021|GO:0006488|GO:0044267|GO:0005319|GO:0043687|GO:0018279	53126436	chr3	53126079	-	hs|3p21.1	NM_052859	chr3:53126436-53126079	NM_052859	Hs.631910
A_23_P141100	2.60986	1.38397	2.60986	up	ADAT1	adenosine deaminase, tRNA-specific 1	FALSE	Homo sapiens adenosine deaminase, tRNA-specific 1 (ADAT1), transcript variant 1, mRNA [NM_012091]	23536	GO:0003723|GO:0008251|GO:0046872|GO:0008033	75633770	chr16	75633711	-	hs|16q23.1	NM_012091	chr16:75633770-75633711	NM_012091	Hs.729312
A_23_P35791	2.61077	1.38448	2.61077	up	RPS6KA4	ribosomal protein S6 kinase, 90kDa, polypeptide 4	FALSE	Homo sapiens ribosomal protein S6 kinase, 90kDa, polypeptide 4 (RPS6KA4), transcript variant 1, mRNA [NM_003942]	8986	GO:0005515|GO:0006355|GO:0000287|GO:0016572|GO:0001818|GO:0005634|GO:0035066|GO:0005524|GO:0035556|GO:0032793|GO:0033129|GO:0005737|GO:0051092|GO:0006954|GO:0004674|GO:0007411|GO:0045944|GO:0043987|GO:0043988|GO:0004711|GO:0005654|GO:0006468|GO:0048273|GO:0070498	64139413	chr11	64139354	+	hs|11q13.1	NM_003942	chr11:64139354-64139413	NM_003942	Hs.105584
A_24_P484797	2.61102	1.38462	2.61102	up	CIDECP	cell death-inducing DFFA-like effector c pseudogene	FALSE	Homo sapiens cell death-inducing DFFA-like effector c pseudogene (CIDECP), non-coding RNA [NR_002786]	152302		10059617	chr3	10059558	-	hs|3p25.3	NR_002786	chr3:10059617-10059558	NR_002786	Hs.635072
A_23_P35082	2.62247	1.39093	2.62247	up	SESN2	sestrin 2	FALSE	Homo sapiens sestrin 2 (SESN2), mRNA [NM_031459]	83667	GO:0005515|GO:0032868|GO:0032042|GO:0005737|GO:0006635|GO:0046323|GO:0043491|GO:0006914|GO:0070328|GO:2000479|GO:0005634|GO:0009749	28608253	chr1	28608194	+	hs|1p35.3	NM_031459	chr1:28608194-28608253	NM_031459	Hs.469543
A_23_P137035	2.62284	1.39113	2.62284	up	PIR	pirin (iron-binding nuclear protein)	FALSE	Homo sapiens pirin (iron-binding nuclear protein) (PIR), transcript variant 1, mRNA [NM_003662]	8544	GO:0005515|GO:0003712|GO:0006355|GO:0005737|GO:0006366|GO:0008127|GO:0030224|GO:0005634|GO:0046872|GO:0055114	15403117	chrX	15403058	-	hs|Xp22.2	NM_003662	chrX:15403117-15403058	NM_003662	Hs.495728
A_32_P151782	2.63292	1.39666	2.63292	up			FALSE	AGENCOURT_14064404 NIH_MGC_172 Homo sapiens cDNA 5', mRNA sequence [CD248433]			100740961	chr13	100740902	-	hs|13q32.3		chr13:100740961-100740902		Hs.738523
A_24_P352116	2.63369	1.39709	2.63369	up	SNHG7	small nucleolar RNA host gene 7 (non-protein coding)	FALSE	Homo sapiens small nucleolar RNA host gene 7 (non-protein coding) (SNHG7), transcript variant 1, long non-coding RNA [NR_003672]	84973		139620028	chr9	139619969	-	hs|9q34.3	NR_003672	chr9:139620028-139619969	NR_003672	Hs.495480
A_23_P165130	2.63445	1.3975	2.63445	up	MPV17L2	MPV17 mitochondrial membrane protein-like 2	FALSE	Homo sapiens MPV17 mitochondrial membrane protein-like 2 (MPV17L2), mRNA [NM_032683]	84769	GO:0005743|GO:0070131|GO:0016021|GO:0005762	18307383	chr19	18307324	+	hs|19p13.11	NM_032683	chr19:18307324-18307383	NM_032683	Hs.515254
A_33_P3351197	2.63466	1.39762	2.63466	up	GLIDR	glioblastoma down-regulated RNA	FALSE	Homo sapiens glioblastoma down-regulated RNA (GLIDR), transcript variant 4, long non-coding RNA [NR_126046]	389741		41954897	chr9	41954838	-	hs|9p12	NR_126046	chr9:41954897-41954838	NR_126046	Hs.380240
A_33_P3380331	2.63472	1.39765	2.63472	up	NKIRAS2	NFKB inhibitor interacting Ras-like 2	FALSE	Homo sapiens NFKB inhibitor interacting Ras-like 2 (NKIRAS2), transcript variant 3, mRNA [NM_001144927]	28511	GO:0006184|GO:0005737|GO:0016020|GO:0007264|GO:0007249|GO:0003924|GO:0005575|GO:0005525	40175958	chr17	40175899	+	hs|17q21.2	NM_001144927	chr17:40175899-40175958	NM_001144927	Hs.632252
A_33_P3403361	2.63972	1.40038	2.63972	up	TIMM23	translocase of inner mitochondrial membrane 23 homolog (yeast)	FALSE	Homo sapiens translocase of inner mitochondrial membrane 23 homolog (yeast) (TIMM23), transcript variant 1, mRNA [NM_006327]	100287932	GO:0005744|GO:0005739|GO:0005515|GO:0015450|GO:0005758|GO:0006626|GO:0005743|GO:0031305|GO:0071806|GO:0044267	51613296	chr10	51613237	-	hs|10q11.23	NM_006327	chr10:51613296-51613237	NM_006327	Hs.524308
A_24_P27229	2.64563	1.40361	2.64563	up	CSAD	cysteine sulfinic acid decarboxylase	FALSE	Homo sapiens cysteine sulfinic acid decarboxylase (CSAD), transcript variant 1, mRNA [NM_015989]	51380	GO:0034641|GO:0000096|GO:0000098|GO:0030170|GO:0004782|GO:0044281|GO:0042412	53553708	chr12	53553475	-	hs|12q13.13	NM_015989	chr12:53553708-53553475	NM_015989	Hs.279815
A_24_P186986	2.64916	1.40553	2.64916	up			FALSE	ATP synthase, H+ transporting, mitochondrial Fo complex, subunit C1 (subunit 9) pseudogene 5 [Source:HGNC Symbol;Acc:HGNC:39508] [ENST00000429024]			107315904	chr13	107315845	+	hs|13q33.3		chr13:107315845-107315904
A_23_P138776	2.64971	1.40583	2.64971	up	ACP2	acid phosphatase 2, lysosomal	FALSE	Homo sapiens acid phosphatase 2, lysosomal (ACP2), transcript variant 1, mRNA [NM_001610]	53	GO:0001501|GO:0016020|GO:0016311|GO:0003993|GO:0016021|GO:0005765|GO:0007040|GO:0005764|GO:0070062|GO:0043202	47264448	chr11	47264389	-	hs|11p11.2	NM_001610	chr11:47264448-47264389	NM_001610	Hs.532492
A_24_P338992	2.65174	1.40694	2.65174	up	EDC3	enhancer of mRNA decapping 3	FALSE	Homo sapiens enhancer of mRNA decapping 3 (EDC3), transcript variant 3, mRNA [NM_025083]	80153	GO:0005515|GO:0010467|GO:0016020|GO:0000932|GO:0003723|GO:0043928|GO:0042802|GO:0005829|GO:0000288	74923334	chr15	74923275	-	hs|15q24.1	NM_025083	chr15:74923334-74923275	NM_025083	Hs.96852
A_23_P154688	2.65443	1.4084	2.65443	up	SLC4A11	solute carrier family 4, sodium borate transporter, member 11	FALSE	Homo sapiens solute carrier family 4, sodium borate transporter, member 11 (SLC4A11), transcript variant 2, mRNA [NM_032034]	83959	GO:0046715|GO:0046713|GO:0035445|GO:0005272|GO:0030003|GO:0042044|GO:0016323|GO:0005452|GO:0005887|GO:0015106|GO:0046983|GO:0051453|GO:0015252|GO:0015701|GO:0035725|GO:0006814|GO:0015293|GO:0015992	3208221	chr20	3208162	-	hs|20p13	NM_032034	chr20:3208221-3208162	NM_032034	Hs.105607
A_24_P117954	2.66004	1.41145	2.66004	up	INO80C	INO80 complex subunit C	FALSE	Homo sapiens INO80 complex subunit C (INO80C), transcript variant 2, mRNA [NM_194281]	125476	GO:0031011|GO:0008150|GO:0003674|GO:0006355|GO:0006281|GO:0071339|GO:0005730|GO:0006338|GO:0006310|GO:0006351	33059356	chr18	33059297	-	hs|18q12.2	NM_194281	chr18:33059356-33059297	NM_194281	Hs.464903
A_24_P397107	2.66633	1.41486	2.66633	up	CDC25A	cell division cycle 25A	FALSE	Homo sapiens cell division cycle 25A (CDC25A), transcript variant 1, mRNA [NM_001789]	993	GO:0005515|GO:0009314|GO:0019901|GO:0008283|GO:0000079|GO:0035335|GO:0005829|GO:0006260|GO:0034644|GO:0000082|GO:0007067|GO:0000086|GO:0051726|GO:0005654|GO:0000278|GO:0004725|GO:0051301	48199183	chr3	48199124	-	hs|3p21.31	NM_001789	chr3:48199183-48199124	NM_001789	Hs.437705
A_23_P64799	2.66668	1.41504	2.66668	up	AAAS	achalasia, adrenocortical insufficiency, alacrimia	FALSE	Homo sapiens achalasia, adrenocortical insufficiency, alacrimia (AAAS), transcript variant 1, mRNA [NM_015665]	8086	GO:0007077|GO:0010467|GO:0019221|GO:0019058|GO:0005634|GO:0044281|GO:0005635|GO:0015031|GO:0008645|GO:0003674|GO:0005737|GO:0015758|GO:0005643|GO:0016032|GO:0007612|GO:0046822|GO:0005813|GO:0031965|GO:0005975|GO:0019083|GO:0055085|GO:0010827|GO:0006913|GO:0009566|GO:0016020|GO:0009405|GO:0005654|GO:0051028|GO:0000278	53701678	chr12	53701488	-	hs|12q13.13	NM_015665	chr12:53701678-53701488	NM_015665	Hs.369144
A_24_P130792	2.68413	1.42446	2.68413	up	NSUN4	NOP2/Sun domain family, member 4	FALSE	Homo sapiens NOP2/Sun domain family, member 4 (NSUN4), transcript variant 1, mRNA [NM_199044]	387338	GO:0005515|GO:0031167|GO:0042256|GO:0008168|GO:0070181|GO:0070131|GO:0005762	46810815	chr1	46810756	+	hs|1p33	NM_199044	chr1:46810756-46810815	NM_199044	Hs.163424
A_23_P112825	2.7141	1.44048	2.7141	up	LCMT1	leucine carboxyl methyltransferase 1	FALSE	Homo sapiens leucine carboxyl methyltransferase 1 (LCMT1), transcript variant 1, mRNA [NM_016309]	51451	GO:0005515|GO:0031333|GO:0006481|GO:0090266|GO:0006479|GO:0003880|GO:0042981|GO:0008757|GO:0010906|GO:0006464|GO:0005829	25186270	chr16	25182080	+	hs|16p12.1	NM_016309	chr16:25182080-25186270	NM_016309	Hs.337730
A_24_P393461	2.72544	1.44649	2.72544	up	C1orf43	chromosome 1 open reading frame 43	FALSE	Homo sapiens chromosome 1 open reading frame 43 (C1orf43), transcript variant 2, mRNA [NM_138740]	25912	GO:0050662|GO:0016021|GO:0055114|GO:0016616	154185028	chr1	154184969	-	hs|1q21.3	NM_138740	chr1:154185028-154184969	NM_138740	Hs.287471
A_23_P210643	2.74295	1.45573	2.74295	up	NELFCD	negative elongation factor complex member C/D	FALSE	Homo sapiens negative elongation factor complex member C/D (NELFCD), mRNA [NM_198976]	51497	GO:0005515|GO:0010467|GO:0006368|GO:0016020|GO:0006366|GO:0032021|GO:0016032|GO:0005654|GO:0045892|GO:0050434	57568768	chr20	57568709	+	hs|20q13.32	NM_198976	chr20:57568709-57568768	NM_198976	Hs.517148
A_23_P217088	2.76344	1.46646	2.76344	up	AK1	adenylate kinase 1	FALSE	Homo sapiens adenylate kinase 1 (AK1), mRNA [NM_000476]	203	GO:0046033|GO:0046034|GO:0015949|GO:0005886|GO:0004550|GO:0055086|GO:0036126|GO:0044281|GO:0004017|GO:0009142|GO:0005524|GO:0001520|GO:0005829|GO:0006165|GO:0005737|GO:0007050|GO:0006172|GO:0070062	130630712	chr9	130630653	-	hs|9q34.11	NM_000476	chr9:130630712-130630653	NM_000476	Hs.175473
A_23_P163099	2.76525	1.46741	2.76525	up	POLE2	polymerase (DNA directed), epsilon 2, accessory subunit	FALSE	Homo sapiens polymerase (DNA directed), epsilon 2, accessory subunit (POLE2), transcript variant 1, mRNA [NM_002692]	5427	GO:0042276|GO:0008622|GO:0003887|GO:0003677|GO:0043231|GO:0006260|GO:0006261|GO:0000082|GO:0006281|GO:0000723|GO:0006270|GO:0006283|GO:0000722|GO:0006297|GO:0005654|GO:0006289|GO:0000278|GO:0032201	50122470	chr14	50122411	-	hs|14q21.3	NM_002692	chr14:50122470-50122411	NM_002692	Hs.162777
A_24_P60441	2.76554	1.46756	2.76554	up	EVC	Ellis van Creveld syndrome	FALSE	Homo sapiens Ellis van Creveld syndrome (EVC), mRNA [NM_153717]	2121	GO:0045880|GO:0005929|GO:0060170|GO:0005737|GO:0001501|GO:0007517|GO:0003416|GO:0051216|GO:0016021|GO:0036064|GO:0007224	5815754	chr4	5815695	+	hs|4p16.2	NM_153717	chr4:5815695-5815754	NM_153717	Hs.646899
A_33_P3242623	2.78105	1.47563	2.78105	up	SLC7A11	solute carrier family 7 (anionic amino acid transporter light chain, xc- system), member 11	FALSE	Homo sapiens solute carrier family 7 (anionic amino acid transporter light chain, xc- system), member 11 (SLC7A11), mRNA [NM_014331]	23657	GO:0005515|GO:0005791|GO:0015327|GO:0070306|GO:0005886|GO:0009986|GO:0006865|GO:0009636|GO:0050900|GO:0055085|GO:0070527|GO:0007420|GO:0007596|GO:0016021|GO:0005856|GO:0006979|GO:0035094|GO:0006811	139085492	chr4	139085433	-	hs|4q28.3	NM_014331	chr4:139085492-139085433	NM_014331	Hs.390594
A_33_P3867534	2.7852	1.47778	2.7852	up	MCM10	minichromosome maintenance complex component 10	FALSE	Homo sapiens minichromosome maintenance complex component 10 (MCM10), transcript variant 1, mRNA [NM_182751]	55388	GO:0006260|GO:0005515|GO:0005737|GO:0000082|GO:0008283|GO:0005730|GO:0005654|GO:0005634|GO:0000278|GO:0003677|GO:0046872|GO:0042802	13252051	chr10	13251992	+	hs|10p13	NM_182751	chr10:13251992-13252051	NM_182751	Hs.198363
A_33_P3415820	2.78996	1.48024	2.78996	up	THBS1	thrombospondin 1	FALSE	Homo sapiens thrombospondin 1 (THBS1), mRNA [NM_003246]	7057	GO:0005515|GO:0006986|GO:0034976|GO:0003417|GO:0005615|GO:0032914|GO:0034605|GO:0001948|GO:0010763|GO:0006493|GO:0030198|GO:0032026|GO:0030335|GO:0009986|GO:0017134|GO:0005509|GO:0030169|GO:0030168|GO:0010748|GO:0010595|GO:0010751|GO:0010596|GO:0005178|GO:0010754|GO:0032570|GO:0001786|GO:0010759|GO:0005788|GO:0010757|GO:0009897|GO:0001953|GO:0005783|GO:0010811|GO:0002040|GO:0036066|GO:0000187|GO:…	39874605	chr15	39874546	+	hs|15q14	NM_003246	chr15:39874546-39874605	NM_003246	Hs.164226
A_24_P270814	2.80921	1.49016	2.80921	up	CRK	v-crk avian sarcoma virus CT10 oncogene homolog	FALSE	Homo sapiens v-crk avian sarcoma virus CT10 oncogene homolog (CRK), transcript variant II, mRNA [NM_016823]	1398	GO:0005515|GO:0008286|GO:0048010|GO:0048011|GO:0035020|GO:0048013|GO:0005886|GO:0006357|GO:0045309|GO:0030168|GO:0005634|GO:0015629|GO:0005829|GO:0000186|GO:0005737|GO:0046875|GO:0007596|GO:0045087|GO:0032956|GO:0005070|GO:0032319|GO:0042169|GO:0038096|GO:0070062	1326464	chr17	1326405	-	hs|17p13.3	NM_016823	chr17:1326464-1326405	NM_016823	Hs.461896
A_24_P928901	2.81143	1.4913	2.81143	up	SLC31A1	solute carrier family 31 (copper transporter), member 1	FALSE	Homo sapiens solute carrier family 31 (copper transporter), member 1 (SLC31A1), mRNA [NM_001859]	1317	GO:0005886|GO:0005770|GO:0015088|GO:0035434|GO:0055085|GO:0006878|GO:0005375|GO:0005887|GO:0006855|GO:0043025|GO:0072719|GO:0055037|GO:0006825	116026166	chr9	116026107	+	hs|9q32	NM_001859	chr9:116026107-116026166	NM_001859	Hs.532315
A_23_P86470	2.8141	1.49267	2.8141	up	CH25H	cholesterol 25-hydroxylase	FALSE	Homo sapiens cholesterol 25-hydroxylase (CH25H), mRNA [NM_003956]	9023	GO:0006629|GO:0001567|GO:0005506|GO:0006699|GO:0008395|GO:0044281|GO:0005829|GO:0005789|GO:0016126|GO:0006633|GO:0008206|GO:0016021|GO:0055114|GO:0008203	90965860	chr10	90965801	-	hs|10q23.31	NM_003956	chr10:90965860-90965801	NM_003956	Hs.47357
A_23_P117424	2.81821	1.49478	2.81821	up	DCAF11	DDB1 and CUL4 associated factor 11	FALSE	Homo sapiens DDB1 and CUL4 associated factor 11 (DCAF11), transcript variant 1, mRNA [NM_025230]	80344	GO:0005515|GO:0016567|GO:0005654|GO:0080008	24592870	chr14	24592811	+	hs|14q11.2	NM_025230	chr14:24592811-24592870	NM_025230	Hs.525251
A_24_P14367	2.81957	1.49547	2.81957	up	PTBP1	polypyrimidine tract binding protein 1	FALSE	Homo sapiens polypyrimidine tract binding protein 1 (PTBP1), transcript variant 1, mRNA [NM_002819]	5725	GO:0005515|GO:0006397|GO:0008380|GO:0010467|GO:0048025|GO:0003723|GO:0005730|GO:0008187|GO:0000166|GO:0016020|GO:0000381|GO:0000398|GO:0033119|GO:0005654|GO:0051148|GO:0036002|GO:0070062	811582	chr19	811523	+	hs|19p13.3	NM_002819	chr19:811523-811582	NM_002819	Hs.172550
A_21_P0012651	2.82836	1.49996	2.82836	up	EEF2KMT	eukaryotic elongation factor 2 lysine methyltransferase	FALSE	Homo sapiens eukaryotic elongation factor 2 lysine methyltransferase (EEF2KMT), transcript variant 2, mRNA [NM_201598]	196483	GO:0005515|GO:0005737|GO:0016279|GO:0018023	5143497	chr16	5140520	-	hs|16p13.3	NM_201598	chr16:5143497-5140520	NM_201598	Hs.406461
A_33_P3371564	2.82984	1.50072	2.82984	up	FAM86B3P	family with sequence similarity 86, member A pseudogene	FALSE	Homo sapiens family with sequence similarity 86, member B3, pseudogene (FAM86B3P), transcript variant 2, non-coding RNA [NR_024361]	286042		8093820	chr8	8093761	+	hs|8p23.1	NR_024361	chr8:8093761-8093820	NR_024361	Hs.656318
A_32_P66974	2.83268	1.50217	2.83268	up	PCSK7	proprotein convertase subtilisin/kexin type 7	FALSE	Homo sapiens proprotein convertase subtilisin/kexin type 7 (PCSK7), mRNA [NM_004716]	9159	GO:0030173|GO:0016486|GO:0004252|GO:0016485|GO:0006508|GO:0008233	117076257	chr11	117076198	-	hs|11q23.3	NM_004716	chr11:117076257-117076198	NM_004716	Hs.648612
A_23_P57588	2.83973	1.50575	2.83973	up	GTSE1	G-2 and S-phase expressed 1	FALSE	Homo sapiens G-2 and S-phase expressed 1 (GTSE1), mRNA [NM_016426]	51512	GO:0005515|GO:0005881|GO:0003674|GO:0016020|GO:0007017|GO:0006977	46725450	chr22	46725391	+	hs|22q13.31	NM_016426	chr22:46725391-46725450	NM_016426	Hs.386189
A_23_P422851	2.84001	1.5059	2.84001	up	CABLES1	Cdk5 and Abl enzyme substrate 1	FALSE	Homo sapiens Cdk5 and Abl enzyme substrate 1 (CABLES1), transcript variant 1, mRNA [NM_138375]	91768	GO:0005515|GO:0007049|GO:0007596|GO:0005634|GO:0051301|GO:0007399|GO:0005829	20838601	chr18	20838542	+	hs|18q11.2	NM_138375	chr18:20838542-20838601	NM_138375	Hs.11108
A_24_P56884	2.84056	1.50618	2.84056	up			FALSE	transmembrane protein 199 [Source:HGNC Symbol;Acc:HGNC:18085] [ENST00000580868]			26687569	chr17	26686386	+	hs|17q11.2	AY074907	chr17:26686386-26687569		Hs.707906
A_23_P118353	2.85354	1.51275	2.85354	up	SRP68	signal recognition particle 68kDa	FALSE	Homo sapiens signal recognition particle 68kDa (SRP68), transcript variant 1, mRNA [NM_014230]	6730	GO:0005786|GO:0010467|GO:0005783|GO:0042493|GO:0030942|GO:0006614|GO:0008312|GO:0005730|GO:0045047|GO:0006412|GO:0005829|GO:0005737|GO:0005840|GO:0005047|GO:0005048|GO:0044267|GO:0005925	74041401	chr17	74040009	-	hs|17q25.1	NM_014230	chr17:74041401-74040009	NM_014230	Hs.514495
A_23_P164228	2.85436	1.51317	2.85436	up	ATP5G1	ATP synthase, H+ transporting, mitochondrial Fo complex, subunit C1 (subunit 9)	FALSE	Homo sapiens ATP synthase, H+ transporting, mitochondrial Fo complex, subunit C1 (subunit 9) (ATP5G1), transcript variant 1, mRNA [NM_005175]	516	GO:0005215|GO:0015078|GO:0005743|GO:0044281|GO:0005753|GO:0008289|GO:0005739|GO:0022904|GO:0042776|GO:0015991|GO:0016021|GO:0044237|GO:0045263	46971772	chr17	46970798	+	hs|17q21.32	NM_005175	chr17:46970798-46971772	NM_005175	Hs.80986
A_23_P164035	2.8552	1.51359	2.8552	up	PSMC5	proteasome (prosome, macropain) 26S subunit, ATPase, 5	FALSE	Homo sapiens proteasome (prosome, macropain) 26S subunit, ATPase, 5 (PSMC5), transcript variant 1, mRNA [NM_002805]	5705	GO:0005515|GO:0031597|GO:0010467|GO:0002474|GO:0031595|GO:0006366|GO:0090261|GO:0090263|GO:0034641|GO:0043069|GO:0006977|GO:0070062|GO:0000209|GO:0003712|GO:0000502|GO:0031531|GO:0017025|GO:0005654|GO:0000278|GO:0045893|GO:0045892|GO:0008134|GO:0006200|GO:0005634|GO:0072562|GO:0044281|GO:0031145|GO:0005829|GO:0000082|GO:0005737|GO:0016032|GO:0016887|GO:0090090|GO:0043066|GO:0005838|GO:0016234|GO:…	61907530	chr17	61907288	+	hs|17q23.3	NM_002805	chr17:61907288-61907530	NM_002805	Hs.79387
A_23_P141032	2.86124	1.51664	2.86124	up	COX4I1	cytochrome c oxidase subunit IV isoform 1	FALSE	Homo sapiens cytochrome c oxidase subunit IV isoform 1 (COX4I1), mRNA [NM_001861]	1327	GO:0005515|GO:0007584|GO:0004129|GO:0005743|GO:0005634|GO:0006091|GO:0044281|GO:0055085|GO:0005739|GO:0022904|GO:0016020|GO:0044237|GO:0070062	85838569	chr16	85834852	+	hs|16q24.1	NM_001861	chr16:85834852-85838569	NM_001861	Hs.433419
A_24_P280926	2.8684	1.52025	2.8684	up			FALSE				26251396	chr2	26251337	-	hs|2p23.3		chr2:026251396-026251337
A_23_P58102	2.86865	1.52037	2.86865	up	EXOSC7	exosome component 7	FALSE	Homo sapiens exosome component 7 (EXOSC7), transcript variant 1, mRNA [NM_015004]	23016	GO:0005515|GO:0010467|GO:0003723|GO:0006364|GO:0005730|GO:0004532|GO:0043928|GO:0005634|GO:0000178|GO:0005829|GO:0006401|GO:0000175|GO:0000288	45043059	chr3	45038715	+	hs|3p21.31	NM_015004	chr3:45038715-45043059	NM_015004	Hs.719958
A_33_P3284951	2.8705	1.5213	2.8705	up	MCM5	minichromosome maintenance complex component 5	FALSE	Homo sapiens minichromosome maintenance complex component 5 (MCM5), mRNA [NM_006739]	4174	GO:0005515|GO:0042555|GO:0005634|GO:0003677|GO:0005524|GO:0003678|GO:0006260|GO:0000082|GO:0006271|GO:0016020|GO:0006270|GO:0005654|GO:0032508|GO:0000278	35813848	chr22	35813789	+	hs|22q12.3	NM_006739	chr22:35813789-35813848	NM_006739	Hs.517582
A_23_P59153	2.87834	1.52524	2.87834	up	LSM2	LSM2 homolog, U6 small nuclear RNA associated (S. cerevisiae)	FALSE	Homo sapiens LSM2 homolog, U6 small nuclear RNA associated (S. cerevisiae) (LSM2), mRNA [NM_021177]	57819	GO:0008380|GO:0005515|GO:0010467|GO:0019901|GO:0000398|GO:0043928|GO:0005654|GO:0071013|GO:0017070|GO:0017160|GO:0005829|GO:0000288	31766276	chr6	31765790	-	hs|6p21.33	NM_021177	chr6:31766276-31765790	NM_021177	Hs.103106
A_24_P190168	2.88442	1.52828	2.88442	up	TMEM97	transmembrane protein 97	FALSE	Homo sapiens transmembrane protein 97 (TMEM97), mRNA [NM_014573]	27346	GO:0042632|GO:0005791|GO:0005515|GO:0031965|GO:0005886|GO:0016021|GO:0005764|GO:0001558	26654983	chr17	26654924	+	hs|17q11.2	NM_014573	chr17:26654924-26654983	NM_014573	Hs.199695
A_33_P3332126	2.90118	1.53664	2.90118	up	SCLY	selenocysteine lyase	FALSE	selenocysteine lyase [Source:HGNC Symbol;Acc:HGNC:18161] [ENST00000409736]	51540	GO:0006520|GO:0030170|GO:0009000|GO:0016740|GO:0005829	238999928	chr2	238999869	+	hs|2q37.3	AK127520	chr2:238999869-238999928		Hs.731909
A_23_P40657	2.90399	1.53804	2.90399	up	GCAT	glycine C-acetyltransferase	FALSE	Homo sapiens glycine C-acetyltransferase (GCAT), transcript variant 2, mRNA [NM_014291]	23464	GO:0005739|GO:0019518|GO:0006520|GO:0009058|GO:0008890|GO:0030170|GO:0005654	38212597	chr22	38212293	+	hs|22q13.1	NM_014291	chr22:38212293-38212597	NM_014291	Hs.54609
A_33_P3406408	2.90487	1.53847	2.90487	up	MANBAL	mannosidase, beta A, lysosomal-like	FALSE	Homo sapiens mannosidase, beta A, lysosomal-like (MANBAL), transcript variant 1, mRNA [NM_022077]	63905	GO:0016021	35945042	chr20	35944983	+	hs|20q11.23	NM_022077	chr20:35944983-35945042	NM_022077	Hs.6126
A_33_P3368039	2.90833	1.54019	2.90833	up	SLC35B2	solute carrier family 35 (adenosine 3'-phospho 5'-phosphosulfate transporter), member B2	FALSE	Homo sapiens solute carrier family 35 (adenosine 3'-phospho 5'-phosphosulfate transporter), member B2 (SLC35B2), transcript variant 9, mRNA [NM_001286520]	347734	GO:0005794|GO:0006805|GO:0050427|GO:0050428|GO:0005975|GO:0044281|GO:0055085|GO:0007165|GO:0000139|GO:0016020|GO:0046964|GO:0046963|GO:0009405|GO:0004871|GO:0016021|GO:0043123|GO:0030203	44222502	chr6	44222443	-	hs|6p21.1	NM_001286520	chr6:44222502-44222443	NM_001286520	Hs.182885
A_23_P75978	2.91746	1.54471	2.91746	up	CLPB	ClpB caseinolytic peptidase B homolog (E. coli)	FALSE	Homo sapiens ClpB caseinolytic peptidase B homolog (E. coli) (CLPB), transcript variant 1, mRNA [NM_030813]	81570	GO:0034605|GO:0005739|GO:0003674|GO:0005575|GO:0005524	72004607	chr11	72004548	-	hs|11q13.4	NM_030813	chr11:72004607-72004548	NM_030813	Hs.523877
A_33_P3406927	2.91954	1.54574	2.91954	up	ADPGK	ADP-dependent glucokinase	FALSE	Homo sapiens ADP-dependent glucokinase (ADPGK), transcript variant 1, mRNA [NM_031284]	83440	GO:0016310|GO:0043843|GO:0016020|GO:0005576|GO:0046872|GO:0006096	73045124	chr15	73045065	-	hs|15q24.1	NM_031284	chr15:73045124-73045065	NM_031284	Hs.654636
A_23_P256835	2.92323	1.54756	2.92323	up	TRAPPC12	trafficking protein particle complex 12	FALSE	Homo sapiens trafficking protein particle complex 12 (TRAPPC12), mRNA [NM_016030]	51112	GO:0005793|GO:0016192	3482650	chr2	3481541	+	hs|2p25.3	NM_016030	chr2:3481541-3482650	NM_016030	Hs.252713
A_23_P122387	2.92593	1.5489	2.92593	up	MRPS18A	mitochondrial ribosomal protein S18A	FALSE	Homo sapiens mitochondrial ribosomal protein S18A (MRPS18A), transcript variant 1, mRNA [NM_018135]	55168	GO:0070124|GO:0070125|GO:0070126|GO:0032543|GO:0006996|GO:0003735|GO:0005743|GO:0006412|GO:0005763	43639551	chr6	43639492	-	hs|6p21.1	NM_018135	chr6:43639551-43639492	NM_018135	Hs.520149
A_24_P148811	2.92883	1.55033	2.92883	up	RUVBL1	RuvB-like AAA ATPase 1	FALSE	Homo sapiens RuvB-like AAA ATPase 1 (RUVBL1), mRNA [NM_003707]	8607	GO:0005515|GO:0006325|GO:0005634|GO:0007283|GO:0000812|GO:0016363|GO:0043231|GO:0005737|GO:0071339|GO:0035267|GO:0032508|GO:0016887|GO:0070062|GO:0005794|GO:0005815|GO:0006357|GO:0006334|GO:0006310|GO:0005524|GO:0003678|GO:0006351|GO:0034080|GO:0031011|GO:0007067|GO:0006281|GO:0016020|GO:0043967|GO:0043968|GO:0005654|GO:0040008|GO:0051301	127819515	chr3	127819456	-	hs|3q21.3	NM_003707	chr3:127819515-127819456	NM_003707	Hs.272822
A_23_P201035	2.93489	1.55331	2.93489	up	GBA	glucosidase, beta, acid	FALSE	Homo sapiens glucosidase, beta, acid (GBA), transcript variant 2, mRNA [NM_001005741]	2629	GO:0005515|GO:0043627|GO:0097066|GO:0032715|GO:0004348|GO:0044281|GO:0005765|GO:0043407|GO:0071356|GO:0046513|GO:0046512|GO:0009268|GO:0043202|GO:0070062|GO:0006665|GO:0006687|GO:0005975|GO:0035307|GO:0005102|GO:0051384|GO:0033574|GO:0006680|GO:0050728|GO:0033561|GO:0043589|GO:0023021	155204686	chr1	155204627	-	hs|1q22	NM_001005741	chr1:155204686-155204627	NM_001005741	Hs.282997
A_24_P74932	2.94838	1.55992	2.94838	up	PLP2	proteolipid protein 2 (colonic epithelium-enriched)	FALSE	Homo sapiens proteolipid protein 2 (colonic epithelium-enriched) (PLP2), mRNA [NM_002668]	5355	GO:0005515|GO:0005886|GO:0005783|GO:0015075|GO:0019221|GO:0019956|GO:0034220|GO:0006935|GO:0016020|GO:0005789|GO:0016021|GO:0006811|GO:0070062	49029819	chrX	49029760	+	hs|Xp11.23	NM_002668	chrX:49029760-49029819	NM_002668	Hs.77422
A_21_P0013096	2.94999	1.56071	2.94999	up	LOC101928249	uncharacterized LOC101928249	FALSE	PREDICTED: Homo sapiens uncharacterized LOC101928249 (LOC101928249), transcript variant X2, ncRNA [XR_428024]	101928249		134844522	chr6	134841752	-	hs|6q23.2	XR_428024	chr6:134844522-134841752	XR_428024
A_23_P73142	2.9533	1.56233	2.9533	up	TACO1	translational activator of mitochondrially encoded cytochrome c oxidase I	FALSE	Homo sapiens translational activator of mitochondrially encoded cytochrome c oxidase I (TACO1), mRNA [NM_016360]	51204	GO:0005739|GO:0005654|GO:0005634|GO:0006417	61685208	chr17	61684812	+	hs|17q23.3	NM_016360	chr17:61684812-61685208	NM_016360	Hs.174134
A_23_P33683	2.95709	1.56418	2.95709	up	2018-03-02	membrane-associated ring finger (C3HC4) 2, E3 ubiquitin protein ligase	FALSE	Homo sapiens membrane-associated ring finger (C3HC4) 2, E3 ubiquitin protein ligase (MARCH2), transcript variant 1, mRNA [NM_016496]	51257	GO:0004842|GO:0016567|GO:0005783|GO:0016874|GO:0005789|GO:0008270|GO:0031410|GO:0016021|GO:0005765|GO:0010008|GO:0006897	8503430	chr19	8503371	+	hs|19p13.2	NM_016496	chr19:8503371-8503430	NM_016496	Hs.631861
A_23_P37191	2.9631	1.56711	2.9631	up	PSMB5	proteasome (prosome, macropain) subunit, beta type, 5	FALSE	Homo sapiens proteasome (prosome, macropain) subunit, beta type, 5 (PSMB5), transcript variant 1, mRNA [NM_002797]	5693	GO:0005515|GO:0002474|GO:0010467|GO:0090263|GO:0005634|GO:0044281|GO:0031145|GO:0005829|GO:0004298|GO:0034641|GO:0000082|GO:0016032|GO:0090090|GO:0006979|GO:0070062|GO:0006977|GO:0000209|GO:0005839|GO:0005813|GO:0000502|GO:0043066|GO:0006521|GO:0051437|GO:0042590|GO:0006915|GO:0042981|GO:0051436|GO:0051439|GO:0002479|GO:0005654|GO:0000278	23495544	chr14	23495485	-	hs|14q11.2	NM_002797	chr14:23495544-23495485	NM_002797	Hs.422990
A_23_P5731	2.96391	1.5675	2.96391	up	FAHD2A	fumarylacetoacetate hydrolase domain containing 2A	FALSE	Homo sapiens fumarylacetoacetate hydrolase domain containing 2A (FAHD2A), mRNA [NM_016044]	51011	GO:0016787|GO:0008152|GO:0046872	96076732	chr2	96076673	+	hs|2q11.1	NM_016044	chr2:96076673-96076732	NM_016044	Hs.546387
A_19_P00322687	2.96487	1.56797	2.96487	up	ERVMER34-1	endogenous retrovirus group MER34, member 1	FALSE	Homo sapiens endogenous retrovirus group MER34, member 1 (ERVMER34-1), transcript variant 2, mRNA [NM_001242690]	100288413	GO:0019031|GO:0016021	53617789	chr4	53617730	-	hs|4q12	NM_001242690	chr4:53617789-53617730	NM_001242690	Hs.363087
A_21_P0000593	2.96683	1.56892	2.96683	up	SNORA70D	small nucleolar RNA, H/ACA box 70D	FALSE	Homo sapiens small nucleolar RNA, H/ACA box 70D (SNORA70D), small nucleolar RNA [NR_033337]	100379141		71732529	chr16	71732470	-	hs|16q22.2	NR_033337	chr16:71732529-71732470	NR_033337	Hs.725116
A_23_P149042	2.97497	1.57287	2.97497	up	PYCR2	pyrroline-5-carboxylate reductase family, member 2	FALSE	Homo sapiens pyrroline-5-carboxylate reductase family, member 2 (PYCR2), transcript variant 1, mRNA [NM_013328]	29920	GO:0005737|GO:0055129|GO:0055114|GO:0004735	226108312	chr1	226108253	-	hs|1q42.12	NM_013328	chr1:226108312-226108253	NM_013328	Hs.654718
A_23_P127088	2.97546	1.57311	2.97546	up	CUEDC2	CUE domain containing 2	FALSE	Homo sapiens CUE domain containing 2 (CUEDC2), mRNA [NM_024040]	79004	GO:0005515|GO:0031965|GO:0005737|GO:0005654	104183423	chr10	104183280	-	hs|10q24.32	NM_024040	chr10:104183423-104183280	NM_024040	Hs.500874
A_23_P55136	2.97983	1.57523	2.97983	up	RANGRF	RAN guanine nucleotide release factor	FALSE	Homo sapiens RAN guanine nucleotide release factor (RANGRF), transcript variant 1, mRNA [NM_016492]	29098	GO:0005791|GO:0005886|GO:0005634|GO:2000649|GO:0044325|GO:0043547|GO:0005085|GO:0006888|GO:0005737|GO:0002027|GO:0014704|GO:0005901|GO:0042391|GO:0008536|GO:0008565|GO:2000010|GO:0032527|GO:0005654|GO:0003254|GO:0090004|GO:0017080	8192684	chr17	8192623	+	hs|17p13.1	NM_016492	chr17:8192623-8192684	NM_016492	Hs.408233
A_33_P3326046	2.98389	1.57719	2.98389	up	RNF167	ring finger protein 167	FALSE	Homo sapiens ring finger protein 167 (RNF167), mRNA [NM_015528]	26001	GO:0005515|GO:0000209|GO:0005737|GO:0004842|GO:0016874|GO:0008270|GO:0016021|GO:0045786|GO:0012505	4847909	chr17	4846814	+	hs|17p13.2	NM_015528	chr17:4846814-4847909	NM_015528	Hs.7158
A_24_P84048	2.98497	1.57772	2.98497	up			FALSE	ribosomal protein S3 pseudogene 6 [Source:HGNC Symbol;Acc:HGNC:36061] [ENST00000487417]			62415375	chr12	62415351	-	hs|12q14.1		chr12:62415375-62415351
A_33_P3239084	2.99135	1.58079	2.99135	up	EEF2KMT	eukaryotic elongation factor 2 lysine methyltransferase	FALSE	Homo sapiens eukaryotic elongation factor 2 lysine methyltransferase (EEF2KMT), transcript variant 1, mRNA [NM_201400]	196483	GO:0005515|GO:0005737|GO:0016279|GO:0018023	5134996	chr16	5134937	-	hs|16p13.3	NM_201400	chr16:5134996-5134937	NM_201400	Hs.406461
A_23_P69840	2.99614	1.58311	2.99614	up	SLC35A4	solute carrier family 35, member A4	FALSE	Homo sapiens solute carrier family 35, member A4 (SLC35A4), mRNA [NM_080670]	113829	GO:0000139|GO:0008643|GO:0005351|GO:0016021|GO:0015992	139948282	chr5	139948223	+	hs|5q31.3	NM_080670	chr5:139948223-139948282	NM_080670	Hs.406840
A_24_P84898	2.99617	1.58312	2.99617	up	FEN1	flap structure-specific endonuclease 1	FALSE	Homo sapiens flap structure-specific endonuclease 1 (FEN1), mRNA [NM_004111]	2237	GO:0005515|GO:0009650|GO:0008409|GO:0090305|GO:0005886|GO:0005634|GO:0006302|GO:0005739|GO:0004527|GO:0006271|GO:0003690|GO:0000723|GO:0004523|GO:0000722|GO:0007613|GO:0008309|GO:0030145|GO:0000287|GO:0005730|GO:0003677|GO:0003684|GO:0006260|GO:0004519|GO:0006281|GO:0016020|GO:0006284|GO:0005654|GO:0043137|GO:0017108|GO:0000278|GO:0000737|GO:0032201|GO:0000738	61564087	chr11	61564029	+	hs|11q12.2	NM_004111	chr11:61564029-61564087	NM_004111	Hs.409065
A_24_P50245	3.02857	1.59864	3.02857	up	HLA-DMA	major histocompatibility complex, class II, DM alpha	FALSE	Homo sapiens major histocompatibility complex, class II, DM alpha (HLA-DMA), mRNA [NM_006120]	3108	GO:0048839|GO:0016064|GO:0009986|GO:0005771|GO:0002503|GO:0042613|GO:0005765|GO:0015031|GO:0045059|GO:0019886|GO:0016020|GO:0050778|GO:0031902|GO:0051085|GO:0023026|GO:0016021|GO:0045582|GO:0070062	32917477	chr6	32917418	-	hs|6p21.32	NM_006120	chr6:32917477-32917418	NM_006120	Hs.728759
A_24_P307626	3.02884	1.59876	3.02884	up	ATP1A4	ATPase, Na+/K+ transporting, alpha 4 polypeptide	FALSE	Homo sapiens ATPase, Na+/K+ transporting, alpha 4 polypeptide (ATP1A4), transcript variant 1, mRNA [NM_144699]	480	GO:0005886|GO:0007283|GO:0030317|GO:0005890|GO:0055085|GO:0005524|GO:0046872|GO:0009566|GO:0034220|GO:0005887|GO:0042391|GO:0008152|GO:0030641|GO:0015991|GO:0035725|GO:0006814|GO:0006813|GO:0005391	160143465	chr1	160143406	+	hs|1q23.2	NM_144699	chr1:160143406-160143465	NM_144699	Hs.662219
A_24_P562369	3.0332	1.60084	3.0332	up			FALSE	arylsulfatase E pseudogene 1 [Source:HGNC Symbol;Acc:HGNC:720] [ENST00000420443]			14467910	chrY	14462007	+	hs|Yq11.21		chrY:14462007-14467910
A_23_P118174	3.06852	1.61754	3.06852	up	PLK1	polo-like kinase 1	FALSE	polo-like kinase 1 [Source:HGNC Symbol;Acc:HGNC:9077] [ENST00000562272]	5347	GO:0005515|GO:0007077|GO:0008017|GO:0010997|GO:0000910|GO:0018105|GO:0016301|GO:0051443|GO:0046677|GO:0010800|GO:0005813|GO:0006996|GO:0019901|GO:0000281|GO:0005819|GO:0043393|GO:0030496|GO:0000122|GO:0000070|GO:0000922|GO:0000776|GO:0005654|GO:0030071|GO:0000278|GO:0007094|GO:0007092|GO:0016567|GO:0008283|GO:0045736|GO:0001578|GO:0031572|GO:0032436|GO:0005634|GO:0051233|GO:0031145|GO:0005829|GO:…	23701212	chr16	23700970	+	hs|16p12.2	AK310544	chr16:23700970-23701212		Hs.592049
A_32_P67259	3.06866	1.61761	3.06866	up	SDHA	succinate dehydrogenase complex, subunit A, flavoprotein (Fp)	FALSE	Homo sapiens succinate dehydrogenase complex, subunit A, flavoprotein (Fp) (SDHA), transcript variant 1, mRNA [NM_004168]	6389	GO:0005515|GO:0006099|GO:0050660|GO:0005743|GO:0008177|GO:0044281|GO:0007399|GO:0005739|GO:0022904|GO:0005749|GO:0006105|GO:0000104|GO:0044237|GO:0055114	251210	chr5	251151	+	hs|5p15.33	NM_004168	chr5:251151-251210	NM_004168	Hs.440475
A_23_P361773	3.08384	1.62473	3.08384	up	CCND3	cyclin D3	FALSE	Homo sapiens cyclin D3 (CCND3), transcript variant 2, mRNA [NM_001760]	896	GO:0005515|GO:0019901|GO:0045737|GO:0005634|GO:0007165|GO:0005737|GO:0007049|GO:0016020|GO:0042098|GO:0000307|GO:0001934|GO:0004693|GO:0051301	41903252	chr6	41903193	-	hs|6p21.1	NM_001760	chr6:41903252-41903193	NM_001760	Hs.534307
A_24_P239076	3.08625	1.62586	3.08625	up	IGLL1	immunoglobulin lambda-like polypeptide 1	FALSE	Homo sapiens immunoglobulin lambda-like polypeptide 1 (IGLL1), transcript variant 1, mRNA [NM_020070]	3543	GO:0006955|GO:0016020|GO:0070062	23915710	chr22	23915651	-	hs|22q11.23	NM_020070	chr22:23915710-23915651	NM_020070	Hs.348935
A_21_P0000090	3.09017	1.62769	3.09017	up	TSFM	Ts translation elongation factor, mitochondrial	FALSE	Homo sapiens Ts translation elongation factor, mitochondrial (TSFM), transcript variant 4, mRNA [NM_001172697]	10102	GO:0005739|GO:0070125|GO:0032543|GO:0006996|GO:0032784|GO:0005654|GO:0005634|GO:0003746|GO:0006414	58186808	chr12	58180926	+	hs|12q14.1	NM_001172697	chr12:58180926-58186808	NM_001172697	Hs.632704
A_23_P357104	3.11627	1.63982	3.11627	up	ANXA6	annexin A6	FALSE	Homo sapiens annexin A6 (ANXA6), transcript variant 1, mRNA [NM_001155]	309	GO:0005515|GO:0042470|GO:0048471|GO:0005509|GO:0005525|GO:0005765|GO:0042803|GO:0008289|GO:0005544|GO:0006937|GO:0034220|GO:0016020|GO:0015485|GO:0031902|GO:0051260|GO:0006816|GO:0005925|GO:0070062|GO:0048306|GO:0015276	150483193	chr5	150483134	-	hs|5q33.1	NM_001155	chr5:150483193-150483134	NM_001155	Hs.412117
A_23_P74359	3.12731	1.64492	3.12731	up	CSRP1	cysteine and glycine-rich protein 1	FALSE	Homo sapiens cysteine and glycine-rich protein 1 (CSRP1), transcript variant 1, mRNA [NM_004078]	1465	GO:0070527|GO:0008270|GO:0005634|GO:0005925|GO:0070062	201453110	chr1	201453051	-	hs|1q32.1	NM_004078	chr1:201453110-201453051	NM_004078	Hs.108080
A_23_P34527	3.12801	1.64524	3.12801	up	FLAD1	flavin adenine dinucleotide synthetase 1	FALSE	Homo sapiens flavin adenine dinucleotide synthetase 1 (FLAD1), transcript variant 1, mRNA [NM_025207]	80308	GO:0006771|GO:0005737|GO:0005886|GO:0003919|GO:0006766|GO:0005759|GO:0006777|GO:0006767|GO:0044281|GO:0005524|GO:0006747|GO:0005829	154961189	chr1	154961130	+	hs|1q21.3	NM_025207	chr1:154961130-154961189	NM_025207	Hs.118666
A_23_P33613	3.12946	1.64591	3.12946	up	DCTPP1	dCTP pyrophosphatase 1	FALSE	Homo sapiens dCTP pyrophosphatase 1 (DCTPP1), mRNA [NM_024096]	79077	GO:0032556|GO:0000287|GO:0051289|GO:0047429|GO:0009143|GO:0047840|GO:0005829	30435368	chr16	30435309	-	hs|16p11.2	NM_024096	chr16:30435368-30435309	NM_024096	Hs.632191
A_23_P90089	3.13848	1.65006	3.13848	up	GCDH	glutaryl-CoA dehydrogenase	FALSE	Homo sapiens glutaryl-CoA dehydrogenase (GCDH), transcript variant 2, mRNA [NM_013976]	2639	GO:0005739|GO:0034641|GO:0019395|GO:0005759|GO:0050660|GO:0005743|GO:0046949|GO:0044281|GO:0006554|GO:0000062|GO:0006568|GO:0004361	13008666	chr19	13008607	+	hs|19p13.2	NM_013976	chr19:13008607-13008666	NM_013976	Hs.532699
A_24_P26554	3.14628	1.65365	3.14628	up	LYRM4	LYR motif containing 4	FALSE	Homo sapiens LYR motif containing 4 (LYRM4), transcript variant 1, mRNA [NM_020408]	57128	GO:0005759|GO:0005634|GO:0044281	5108664	chr6	5108636	-	hs|6p25.1	NM_020408	chr6:5108664-5108636	NM_020408	Hs.387755
A_21_P0011928	3.1519	1.65622	3.1519	up	PEBP1	phosphatidylethanolamine binding protein 1	FALSE	Homo sapiens phosphatidylethanolamine binding protein 1 (PEBP1), mRNA [NM_002567]	5037	GO:0010951|GO:0005515|GO:0005737|GO:0019901|GO:0008429|GO:0004867|GO:0005634|GO:0019899|GO:0005524|GO:0070062	118582474	chr12	118582415	+	hs|12q24.23	NM_002567	chr12:118582415-118582474	NM_002567	Hs.433863
A_21_P0010854	3.15347	1.65694	3.15347	up	AKR1C8P	aldo-keto reductase family 1, member C8, pseudogene	FALSE	Homo sapiens aldo-keto reductase family 1, member C8, pseudogene (AKR1C8P), non-coding RNA [NR_027916]	340811	GO:0005737|GO:0016491|GO:0055114	5202747	chr10	5202118	-	hs|10p15.1	NR_027916	chr10:5202747-5202118	NR_027916	Hs.282513
A_24_P382001	3.18414	1.6709	3.18414	up	POLR3K	polymerase (RNA) III (DNA directed) polypeptide K, 12.3 kDa	FALSE	Homo sapiens polymerase (RNA) III (DNA directed) polypeptide K, 12.3 kDa (POLR3K), mRNA [NM_016310]	51728	GO:0010467|GO:0006386|GO:0006385|GO:0003899|GO:0003677|GO:0006383|GO:0005829|GO:0051607|GO:0001056|GO:0045087|GO:0005666|GO:0005654|GO:0008270|GO:0032481	97487	chr16	97428	-	hs|16p13.3	NM_016310	chr16:97487-97428	NM_016310	Hs.632223
A_24_P382765	3.19294	1.67489	3.19294	up	NHP2L1	NHP2 non-histone chromosome protein 2-like 1 (S. cerevisiae)	FALSE	Homo sapiens NHP2 non-histone chromosome protein 2-like 1 (S. cerevisiae) (NHP2L1), transcript variant 1, mRNA [NM_005008]	4809	GO:0005515|GO:0008380|GO:0010467|GO:0031428|GO:0003723|GO:0042254|GO:0005730|GO:0005634|GO:0043234|GO:0030515|GO:0000398|GO:0005654|GO:0005681	42070512	chr22	42070453	-	hs|22q13.2	NM_005008	chr22:42070512-42070453	NM_005008	Hs.182255
A_33_P3306442	3.20651	1.681	3.20651	up	QRICH2	glutamine rich 2	FALSE	glutamine rich 2 [Source:HGNC Symbol;Acc:HGNC:25326] [ENST00000524722]	84074		74272821	chr17	74272762	-	hs|17q25.1	XM_005257728	chr17:74272821-74272762	XM_005257728	Hs.252739
A_23_P72961	3.20654	1.68102	3.20654	up	PRPS1	phosphoribosyl pyrophosphate synthetase 1	FALSE	Homo sapiens phosphoribosyl pyrophosphate synthetase 1 (PRPS1), transcript variant 1, mRNA [NM_002764]	5631	GO:0000287|GO:0005975|GO:0006221|GO:0044281|GO:0005524|GO:0042803|GO:0009156|GO:0034418|GO:0005829|GO:0007399|GO:0016310|GO:0046101|GO:0006144|GO:0016301|GO:0004749|GO:0009405|GO:0006015|GO:0006164	106893487	chrX	106893427	+	hs|Xq22.3	NM_002764	chrX:106893427-106893487	NM_002764	Hs.56
A_23_P142590	3.211	1.68302	3.211	up	ILKAP	integrin-linked kinase-associated serine/threonine phosphatase	FALSE	Homo sapiens integrin-linked kinase-associated serine/threonine phosphatase (ILKAP), mRNA [NM_030768]	80895	GO:0005515|GO:0005737|GO:0033262|GO:0006470|GO:0004722|GO:0046872	239092737	chr2	239092678	-	hs|2q37.3	NM_030768	chr2:239092737-239092678	NM_030768	Hs.92033
A_24_P298420	3.21605	1.68529	3.21605	up	PRMT5	protein arginine methyltransferase 5	FALSE	Homo sapiens protein arginine methyltransferase 5 (PRMT5), transcript variant 2, mRNA [NM_001039619]	10419	GO:0005515|GO:0019918|GO:0010467|GO:0008283|GO:0008168|GO:0006325|GO:0005634|GO:0008469|GO:0005829|GO:0005737|GO:0001046|GO:0006355|GO:0007088|GO:0003714|GO:0018216|GO:0000122|GO:0034660|GO:0035246|GO:0000387|GO:0006351|GO:0032922|GO:0034709|GO:0035243|GO:0043985|GO:0003682|GO:0043021|GO:0042118|GO:0005654	23393907	chr14	23393848	-	hs|14q11.2	NM_001039619	chr14:23393907-23393848	NM_001039619	Hs.367854
A_24_P296457	3.21825	1.68628	3.21825	up	PHKG2	phosphorylase kinase, gamma 2 (testis)	FALSE	Homo sapiens phosphorylase kinase, gamma 2 (testis) (PHKG2), transcript variant 1, mRNA [NM_000294]	5261	GO:0005516|GO:0004689|GO:0005975|GO:0005978|GO:0005964|GO:0005977|GO:0050321|GO:0044281|GO:0005575|GO:0006091|GO:0005524|GO:0005829|GO:0045819|GO:0004674|GO:0009405|GO:0006006|GO:0006468|GO:0005980	30764848	chr16	30764789	+	hs|16p11.2	NM_000294	chr16:30764789-30764848	NM_000294	Hs.65735
A_23_P118607	3.21979	1.68697	3.21979	up	PTGES3L-AARSD1	PTGES3L-AARSD1 readthrough	FALSE	Homo sapiens PTGES3L-AARSD1 readthrough (PTGES3L-AARSD1), transcript variant 2, mRNA [NM_025267]	100885850		41107916	chr17	41107240	-	hs|17q21.31	NM_025267	chr17:41107916-41107240	NM_025267	Hs.317403
A_32_P182941	3.22862	1.69092	3.22862	up	RPS3	ribosomal protein S3	FALSE	Homo sapiens ribosomal protein S3 (RPS3), transcript variant 1, mRNA [NM_001005]	6188	GO:0005515|GO:0003906|GO:0010467|GO:2001235|GO:0045738|GO:0019058|GO:0005743|GO:0005634|GO:0003729|GO:0006412|GO:0006413|GO:0071159|GO:0005829|GO:0006414|GO:0005737|GO:0051092|GO:0002181|GO:0000184|GO:0008534|GO:0016032|GO:0051018|GO:0070062|GO:0003735|GO:0051536|GO:0051059|GO:0019901|GO:0019083|GO:0006614|GO:0005819|GO:0005730|GO:0006915|GO:0032587|GO:0006415|GO:0006351|GO:0006417|GO:0006974|GO:…	75111861	chr11	75111802	+	hs|11q13.4	NM_001005	chr11:75111802-75111861	NM_001005	Hs.546286
A_23_P44581	3.22956	1.69134	3.22956	up	NOMO1	NODAL modulator 1	FALSE	Homo sapiens NODAL modulator 1 (NOMO1), mRNA [NM_014287]	23420	GO:0008150|GO:0003674|GO:0016020|GO:0030246|GO:0016021|GO:0005575	14980638	chr16	14978301	+	hs|16p13.11	NM_014287	chr16:14978301-14980638	NM_014287	Hs.743963
A_23_P64828	3.2296	1.69135	3.2296	up	OAS1	2'-5'-oligoadenylate synthetase 1, 40/46kDa	FALSE	Homo sapiens 2'-5'-oligoadenylate synthetase 1, 40/46kDa (OAS1), transcript variant 2, mRNA [NM_002534]	4938	GO:0003725|GO:0005515|GO:0035457|GO:0005783|GO:0001730|GO:0019221|GO:0005576|GO:0005634|GO:0042593|GO:0009615|GO:0051259|GO:0005524|GO:0046872|GO:0005829|GO:0005739|GO:0051607|GO:0005737|GO:0060337|GO:0006006|GO:0008270|GO:0060700|GO:0060333|GO:0045071|GO:0006164	113354520	chr12	113354461	+	hs|12q24.13	NM_002534	chr12:113354461-113354520	NM_002534	Hs.524760
A_23_P29303	3.2321	1.69247	3.2321	up	RRP7A	ribosomal RNA processing 7 homolog A (S. cerevisiae)	FALSE	Homo sapiens ribosomal RNA processing 7 homolog A (S. cerevisiae) (RRP7A), mRNA [NM_015703]	27341	GO:0000166|GO:0032545|GO:0006364|GO:0034456|GO:0000028	42915753	chr22	42914128	-	hs|22q13.2	NM_015703	chr22:42915753-42914128	NM_015703	Hs.745006
A_23_P204472	3.24311	1.69738	3.24311	up	RPLP0	ribosomal protein, large, P0	FALSE	Homo sapiens ribosomal protein, large, P0 (RPLP0), transcript variant 2, mRNA [NM_053275]	6175	GO:0005515|GO:0010467|GO:0003735|GO:0042254|GO:0019083|GO:0003723|GO:0006614|GO:0019058|GO:0005634|GO:0006415|GO:0006412|GO:0006413|GO:0005829|GO:0006414|GO:0005737|GO:0016020|GO:0000184|GO:0030529|GO:0016032|GO:0022625|GO:0044267|GO:0005925|GO:0070062	120636676	chr12	120636503	-	hs|12q24.23	NM_053275	chr12:120636676-120636503	NM_053275	Hs.546285
A_23_P27005	3.25411	1.70226	3.25411	up	DHRS11	dehydrogenase/reductase (SDR family) member 11	FALSE	Homo sapiens dehydrogenase/reductase (SDR family) member 11 (DHRS11), mRNA [NM_024308]	79154	GO:0016491|GO:0005576|GO:0055114	34956886	chr17	34956827	+	hs|17q12	NM_024308	chr17:34956827-34956886	NM_024308	Hs.462859
A_33_P3290338	3.27987	1.71364	3.27987	up	PARP1	poly (ADP-ribose) polymerase 1	FALSE	Homo sapiens poly (ADP-ribose) polymerase 1 (PARP1), mRNA [NM_001618]	142	GO:0005515|GO:0010467|GO:0016540|GO:2000679|GO:0006367|GO:0006366|GO:0005634|GO:0005635|GO:0042802|GO:0006302|GO:0003950|GO:0006471|GO:0051287|GO:0000723|GO:0042769|GO:0045944|GO:0030225|GO:0007179|GO:0005667|GO:0032869|GO:0071451|GO:0023019|GO:0005730|GO:0070412|GO:0000122|GO:0060391|GO:0003677|GO:0006351|GO:0070212|GO:0047485|GO:0006281|GO:0016020|GO:0006284|GO:0005654|GO:0008270|GO:0019899|GO:…	226590004	chr1	226589945	-	hs|1q42.12	NM_001618	chr1:226590004-226589945	NM_001618	Hs.177766
A_23_P114839	3.28765	1.71705	3.28765	up	FHL3	four and a half LIM domains 3	FALSE	Homo sapiens four and a half LIM domains 3 (FHL3), transcript variant 1, mRNA [NM_004468]	2275	GO:0030018|GO:0001725|GO:0030036|GO:0007517|GO:0008270|GO:0005634|GO:0003779|GO:0005925	38463456	chr1	38463397	-	hs|1p34.3	NM_004468	chr1:38463456-38463397	NM_004468	Hs.57687
A_24_P344295	3.28771	1.71708	3.28771	up	RNF167	ring finger protein 167	FALSE	Homo sapiens ring finger protein 167 (RNF167), mRNA [NM_015528]	26001	GO:0005515|GO:0000209|GO:0005737|GO:0004842|GO:0016874|GO:0008270|GO:0016021|GO:0045786|GO:0012505	4845899	chr17	4845730	+	hs|17p13.2	NM_015528	chr17:4845730-4845899	NM_015528	Hs.7158
A_21_P0011495	3.30394	1.72419	3.30394	up	DDX11L16	DEAD/H (Asp-Glu-Ala-Asp/His) box helicase 11 like 16	FALSE	Homo sapiens DEAD/H (Asp-Glu-Ala-Asp/His) box helicase 11 like 16 (DDX11L16), non-coding RNA [NR_110561]	727856		155255556	chrX	155255497	-	hs|Xq28	NR_110561	chrX:155255556-155255497	NR_110561	Hs.644359
A_23_P1926	3.31092	1.72723	3.31092	up	SDHAF2	succinate dehydrogenase complex assembly factor 2	FALSE	Homo sapiens succinate dehydrogenase complex assembly factor 2 (SDHAF2), mRNA [NM_017841]	54949	GO:0005739|GO:0005515|GO:0006470|GO:0005759|GO:0006121|GO:0018293|GO:0010719|GO:0090090	61213716	chr11	61213657	+	hs|11q12.2	NM_017841	chr11:61213657-61213716	NM_017841	Hs.313247
A_21_P0012400	3.31368	1.72843	3.31368	up	NUDT16P1	nudix (nucleoside diphosphate linked moiety X)-type motif 16 pseudogene 1	FALSE	Homo sapiens nudix (nucleoside diphosphate linked moiety X)-type motif 16 pseudogene 1 (NUDT16P1), transcript variant 1, non-coding RNA [NR_027766]	152195		131081248	chr3	131081189	+	hs|3q22.1	NR_027766	chr3:131081189-131081248	NR_027766	Hs.380350
A_33_P3393801	3.31427	1.72869	3.31427	up	PDZK1IP1	PDZK1 interacting protein 1	FALSE	Homo sapiens PDZK1 interacting protein 1 (PDZK1IP1), mRNA [NM_005764]	10158	GO:0016021|GO:0070062	47650734	chr1	47650675	-	hs|1p33	NM_005764	chr1:47650734-47650675	NM_005764	Hs.431099
A_33_P3324065	3.31563	1.72928	3.31563	up	FBF1	Fas (TNFRSF6) binding factor 1	FALSE	Homo sapiens Fas (TNFRSF6) binding factor 1 (FBF1), mRNA [NM_001080542]	85302	GO:0090162|GO:0043297|GO:0005515|GO:0043296|GO:0042384|GO:0005813|GO:0000922|GO:0006996|GO:0005814|GO:0045095|GO:0005829	73906696	chr17	73906637	-	hs|17q25.1	NM_001080542	chr17:73906696-73906637	NM_001080542	Hs.720068
A_21_P0000500	3.3158	1.72936	3.3158	up	SNORD86	small nucleolar RNA, C/D box 86	FALSE	Homo sapiens small nucleolar RNA, C/D box 86 (SNORD86), small nucleolar RNA [NR_004399]	692201		2636828	chr20	2636769	+	hs|20p13	NR_004399	chr20:2636769-2636828	NR_004399	Hs.376064
A_23_P151653	3.34188	1.74066	3.34188	up	APEX1	APEX nuclease (multifunctional DNA repair enzyme) 1	FALSE	Homo sapiens APEX nuclease (multifunctional DNA repair enzyme) 1 (APEX1), transcript variant 3, mRNA [NM_080649]	328	GO:0005515|GO:0004844|GO:0003906|GO:0008408|GO:0070301|GO:0008311|GO:0032403|GO:0004528|GO:0004523|GO:0080111|GO:0006297|GO:0006298|GO:0043488|GO:0005813|GO:0008081|GO:0003714|GO:0003713|GO:0007568|GO:0004520|GO:0031490|GO:0004519|GO:0006281|GO:0006283|GO:0006284|GO:0016491|GO:0045454|GO:0005654|GO:0006289|GO:0000278|GO:0000737|GO:0000738|GO:0055114|GO:0048471|GO:1900087|GO:0016890|GO:0005783|GO:…	20924871	chr14	20924246	+	hs|14q11.2	NM_080649	chr14:20924246-20924871	NM_080649	Hs.73722
A_23_P140821	3.34436	1.74173	3.34436	up	PARD6A	par-6 family cell polarity regulator alpha	FALSE	Homo sapiens par-6 family cell polarity regulator alpha (PARD6A), transcript variant 1, mRNA [NM_016948]	50855	GO:0005515|GO:0005886|GO:0034329|GO:0045177|GO:0005634|GO:0001726|GO:0045216|GO:0045217|GO:0005829|GO:0043234|GO:0030742|GO:0007049|GO:0070830|GO:0005080|GO:0016032|GO:0007179|GO:0017048|GO:0005923|GO:0005938|GO:0051301|GO:0008134	67696221	chr16	67696162	+	hs|16q22.1	NM_016948	chr16:67696162-67696221	NM_016948	Hs.112933
A_23_P75889	3.35298	1.74544	3.35298	up	PSMD13	proteasome (prosome, macropain) 26S subunit, non-ATPase, 13	FALSE	Homo sapiens proteasome (prosome, macropain) 26S subunit, non-ATPase, 13 (PSMD13), transcript variant 2, mRNA [NM_175932]	5719	GO:0002474|GO:0010467|GO:0090263|GO:0005634|GO:0044281|GO:0031145|GO:0005829|GO:0034641|GO:0000082|GO:0016032|GO:0090090|GO:0070062|GO:0006977|GO:0000209|GO:0000502|GO:0043066|GO:0005838|GO:0006521|GO:0051437|GO:0042590|GO:0006915|GO:0042981|GO:0051436|GO:0051439|GO:0007127|GO:0016020|GO:0002479|GO:0005654|GO:0022624|GO:0000278	251590	chr11	250851	+	hs|11p15.5	NM_175932	chr11:250851-251590	NM_175932	Hs.134688
A_32_P155247	3.40493	1.76762	3.40493	up	FTL	ferritin, light polypeptide	FALSE	Homo sapiens ferritin, light polypeptide (FTL), mRNA [NM_000146]	2512	GO:0005515|GO:0005506|GO:0006892|GO:0055072|GO:0055085|GO:0006898|GO:0005829|GO:0008199|GO:0042802|GO:0006879|GO:0008043|GO:0016020|GO:0061024|GO:0006826|GO:0070062	49469088	chr19	49469029	+	hs|19q13.33	NM_000146	chr19:49469029-49469088	NM_000146	Hs.433670
A_24_P65616	3.40639	1.76824	3.40639	up	PVR	poliovirus receptor	FALSE	Homo sapiens poliovirus receptor (PVR), transcript variant 1, mRNA [NM_006505]	5817	GO:0005515|GO:0005886|GO:0009986|GO:0034329|GO:0009615|GO:0005615|GO:0045216|GO:0060370|GO:0005737|GO:0016337|GO:0016477|GO:0001618|GO:0050776|GO:0045954|GO:0042271|GO:0002860|GO:0016032|GO:0004872|GO:0016021|GO:0050839|GO:0005925|GO:0070062|GO:0034332	45166137	chr19	45166078	+	hs|19q13.31	NM_006505	chr19:45166078-45166137	NM_006505	Hs.171844
A_23_P111804	3.40653	1.7683	3.40653	up	PARP12	poly (ADP-ribose) polymerase family, member 12	FALSE	Homo sapiens poly (ADP-ribose) polymerase family, member 12 (PARP12), transcript variant 1, mRNA [NM_022750]	64761	GO:0008152|GO:0005634|GO:0046872|GO:0003950	139724005	chr7	139723946	-	hs|7q34	NM_022750	chr7:139724005-139723946	NM_022750	Hs.12646
A_23_P158024	3.44139	1.78299	3.44139	up	DCTN3	dynactin 3 (p22)	FALSE	Homo sapiens dynactin 3 (p22) (DCTN3), transcript variant 1, mRNA [NM_007234]	11258	GO:0005515|GO:0048471|GO:0005813|GO:0006996|GO:0005819|GO:0030496|GO:0032154|GO:0005829|GO:0019886|GO:0000910|GO:0007067|GO:0005198|GO:0000086|GO:0000777|GO:0000278|GO:0005869|GO:0007017	34617948	chr9	34617889	-	hs|9p13.3	NM_007234	chr9:34617948-34617889	NM_007234	Hs.511768
A_23_P303203	3.4435	1.78387	3.4435	up	CHMP7	charged multivesicular body protein 7	FALSE	Homo sapiens charged multivesicular body protein 7 (CHMP7), mRNA [NM_152272]	91782	GO:0000920|GO:0000815|GO:0045324|GO:0006997|GO:0016197|GO:0008565|GO:0019058|GO:0061024|GO:0016032|GO:0007080|GO:0015031|GO:0005829	23118940	chr8	23118881	+	hs|8p21.3	NM_152272	chr8:23118881-23118940	NM_152272	Hs.5019
A_33_P3285764	3.45307	1.78788	3.45307	up			FALSE				134319961	chr3	134319902	+	hs|3q22.2		chr3:134319902-134319961
A_23_P81912	3.45737	1.78968	3.45737	up	TUBB	tubulin, beta class I	FALSE	Homo sapiens tubulin, beta class I (TUBB), transcript variant 2, mRNA [NM_178014]	203068	GO:0005515|GO:0051258|GO:0042288|GO:0042267|GO:0003924|GO:0006928|GO:0005634|GO:0032403|GO:0005829|GO:0000086|GO:0005641|GO:0005856|GO:0007017|GO:0031625|GO:0070062|GO:0006996|GO:0009987|GO:0005874|GO:0019904|GO:0005525|GO:0051225|GO:0044297|GO:0006184|GO:0030705|GO:0032794|GO:0005198|GO:0005200|GO:0000278|GO:0051301	30691964	chr6	30691905	+	hs|6p21.33	NM_178014	chr6:30691905-30691964	NM_178014	Hs.636480
A_23_P630	3.46813	1.79416	3.46813	up	MSTO1	misato 1, mitochondrial distribution and morphology regulator	FALSE	Homo sapiens misato 1, mitochondrial distribution and morphology regulator (MSTO1), transcript variant 1, mRNA [NM_018116]	55154	GO:0048311|GO:0003674|GO:0005737|GO:0005741|GO:0007005	155582245	chr1	155582085	+	hs|1q22	NM_018116	chr1:155582085-155582245	NM_018116	Hs.656547
A_23_P95823	3.46999	1.79493	3.46999	up	NSMCE1	non-SMC element 1 homolog (S. cerevisiae)	FALSE	Homo sapiens non-SMC element 1 homolog (S. cerevisiae) (NSMCE1), mRNA [NM_145080]	197370	GO:0005515|GO:0000781|GO:0004842|GO:0016567|GO:0016874|GO:0030915|GO:2001022|GO:0006310|GO:0043231|GO:0035556|GO:0005737|GO:0006281|GO:0005654|GO:0008270	27245524	chr16	27244425	-	hs|16p12.1	NM_145080	chr16:27245524-27244425	NM_145080	Hs.284295
A_33_P3286208	3.47467	1.79688	3.47467	up	LRR1	leucine rich repeat protein 1	FALSE	Homo sapiens leucine rich repeat protein 1 (LRR1), transcript variant 3, mRNA [NM_203467]	122769	GO:0016567	50065759	chr14	50065700	+	hs|14q21.3	NM_203467	chr14:50065700-50065759	NM_203467	Hs.451090
A_23_P164000	3.48116	1.79957	3.48116	up	SENP3	SUMO1/sentrin/SMT3 specific peptidase 3	FALSE	Homo sapiens SUMO1/sentrin/SMT3 specific peptidase 3 (SENP3), mRNA [NM_015670]	26168	GO:0005515|GO:0005737|GO:0071339|GO:0006508|GO:0005730|GO:0005634|GO:0008234	7474809	chr17	7474750	+	hs|17p13.1	NM_015670	chr17:7474750-7474809	NM_015670	Hs.513926
A_33_P3239184	3.48166	1.79977	3.48166	up			FALSE	glyceraldehyde-3-phosphate dehydrogenase pseudogene 76 [Source:HGNC Symbol;Acc:HGNC:50649] [ENST00000512278]			11697287	chr19	11697228	+	hs|19p13.2		chr19:11697228-11697287
A_23_P139547	3.48803	1.80241	3.48803	up	TUBA1A	tubulin, alpha 1a	FALSE	Homo sapiens tubulin, alpha 1a (TUBA1A), transcript variant 1, mRNA [NM_006009]	7846	GO:0005515|GO:0005881|GO:0051258|GO:0006996|GO:0019904|GO:0005874|GO:0003924|GO:0005634|GO:0005525|GO:0005829|GO:0030705|GO:0006184|GO:0005198|GO:0006457|GO:0000086|GO:0005200|GO:0051084|GO:0055037|GO:0007017|GO:0000278|GO:0044267|GO:0070062|GO:0051301	49579472	chr12	49579413	-	hs|12q13.12	NM_006009	chr12:49579472-49579413	NM_006009	Hs.654422
A_33_P3240936	3.4934	1.80463	3.4934	up	BACE1	beta-site APP-cleaving enzyme 1	FALSE	Homo sapiens beta-site APP-cleaving enzyme 1 (BACE1), transcript variant a, mRNA [NM_012104]	23621	GO:0008798|GO:0005515|GO:0005802|GO:0030424|GO:0005794|GO:0009986|GO:0005886|GO:0005770|GO:0005783|GO:0005771|GO:0050435|GO:0001540|GO:0005887|GO:0006508|GO:0016021|GO:0004190|GO:0006509|GO:0019899|GO:0030659|GO:0005768	117161697	chr11	117161638	-	hs|11q23.3	NM_012104	chr11:117161697-117161638	NM_012104	Hs.504003
A_23_P91114	3.52229	1.81651	3.52229	up	PREB	prolactin regulatory element binding	FALSE	Homo sapiens prolactin regulatory element binding (PREB), mRNA [NM_013388]	10113	GO:0006355|GO:0005634|GO:0048208|GO:0015031|GO:0003677|GO:0006351|GO:0030968|GO:0006888|GO:0000139|GO:0016020|GO:0005789|GO:0061024|GO:0016021|GO:0006987|GO:0044267|GO:0043687|GO:0018279	27354097	chr2	27354038	-	hs|2p23.3	NM_013388	chr2:27354097-27354038	NM_013388	Hs.279784
A_24_P15502	3.53779	1.82285	3.53779	up			FALSE	interferon induced transmembrane protein 8 pseudogene [Source:HGNC Symbol;Acc:HGNC:32202] [ENST00000522529]			64321865	chr8	64321806	+	hs|8q12.3		chr8:64321806-64321865
A_24_P91310	3.54105	1.82418	3.54105	up	PSMC4	proteasome (prosome, macropain) 26S subunit, ATPase, 4	FALSE	Homo sapiens proteasome (prosome, macropain) 26S subunit, ATPase, 4 (PSMC4), transcript variant 1, mRNA [NM_006503]	5704	GO:0005515|GO:0031597|GO:0002474|GO:0010467|GO:0090263|GO:0005634|GO:0044281|GO:0031145|GO:0005829|GO:0034641|GO:0005737|GO:0000082|GO:0006508|GO:0016032|GO:0090090|GO:0016887|GO:0006977|GO:0000209|GO:0043066|GO:0000502|GO:0016234|GO:0006521|GO:0001824|GO:0051437|GO:0042590|GO:0006915|GO:0042981|GO:0051436|GO:0005524|GO:0051439|GO:0016020|GO:0002479|GO:0005654|GO:0022624|GO:0000278	40486047	chr19	40485988	+	hs|19q13.2	NM_006503	chr19:40485988-40486047	NM_006503	Hs.211594
A_24_P850428	3.54345	1.82516	3.54345	up			FALSE	ribosomal protein SA pseudogene 53 [Source:HGNC Symbol;Acc:HGNC:36641] [ENST00000433498]			112677744	chr6	112677685	-	hs|6q21	BC070327	chr6:112677744-112677685		Hs.655145
A_23_P55251	3.55015	1.82788	3.55015	up	ITGA3	integrin, alpha 3 (antigen CD49C, alpha 3 subunit of VLA-3 receptor)	FALSE	Homo sapiens integrin, alpha 3 (antigen CD49C, alpha 3 subunit of VLA-3 receptor) (ITGA3), transcript variant a, mRNA [NM_002204]	3675	GO:0005515|GO:0030111|GO:0005518|GO:0097205|GO:0031527|GO:0002020|GO:0050900|GO:0007507|GO:0001948|GO:0030198|GO:0071438|GO:0007613|GO:0017015|GO:0035640|GO:0070062|GO:0008305|GO:0009986|GO:0046982|GO:0019904|GO:0060135|GO:0060076|GO:0043235|GO:0097062|GO:0005178|GO:0007229|GO:0031345|GO:0097060|GO:0072006|GO:0010976|GO:0043236|GO:0043588|GO:0005925|GO:0009897|GO:0048471|GO:0005886|GO:0030324|GO:…	48167424	chr17	48167365	+	hs|17q21.33	NM_002204	chr17:48167365-48167424	NM_002204	Hs.265829
A_23_P111635	3.57042	1.83609	3.57042	up	STYXL1	serine/threonine/tyrosine interacting-like 1	FALSE	Homo sapiens serine/threonine/tyrosine interacting-like 1 (STYXL1), mRNA [NM_016086]	51657	GO:0035556|GO:0006470|GO:0008138	75651210	chr7	75643188	-	hs|7q11.23	NM_016086	chr7:75651210-75643188	NM_016086	Hs.11615
A_32_P92783	3.59164	1.84464	3.59164	up	STIP1	stress-induced phosphoprotein 1	FALSE	Homo sapiens stress-induced phosphoprotein 1 (STIP1), transcript variant 2, mRNA [NM_006819]	10963	GO:0005515|GO:0005794|GO:0006950|GO:0005634	63971570	chr11	63971080	+	hs|11q13.1	NM_006819	chr11:63971080-63971570	NM_006819	Hs.337295
A_33_P3283611	3.59564	1.84625	3.59564	up	IFIT3	interferon-induced protein with tetratricopeptide repeats 3	FALSE	Homo sapiens interferon-induced protein with tetratricopeptide repeats 3 (IFIT3), transcript variant 3, mRNA [NM_001289758]	3437	GO:0005515|GO:0043066|GO:0008285|GO:0035457|GO:0019221|GO:0009615|GO:0005829|GO:0042802|GO:0005739|GO:0003674|GO:0005737|GO:0051607|GO:0060337	91099821	chr10	91099762	+	hs|10q23.31	NM_001289758	chr10:91099762-91099821	NM_001289758	Hs.744072
A_23_P383278	3.5962	1.84647	3.5962	up	PYCRL	pyrroline-5-carboxylate reductase-like	FALSE	Homo sapiens pyrroline-5-carboxylate reductase-like (PYCRL), mRNA [NM_023078]	65263	GO:0055129|GO:0055114|GO:0004735	144686701	chr8	144686642	-	hs|8q24.3	NM_023078	chr8:144686701-144686642	NM_023078	Hs.165186
A_23_P9458	3.59691	1.84676	3.59691	up	POLR1E	polymerase (RNA) I polypeptide E, 53kDa	FALSE	Homo sapiens polymerase (RNA) I polypeptide E, 53kDa (POLR1E), transcript variant 1, mRNA [NM_022490]	64425	GO:0010467|GO:0009303|GO:0006363|GO:0005730|GO:0006362|GO:0006361|GO:0005634|GO:0006360|GO:0003677|GO:0001189|GO:0001179|GO:0005736|GO:0045814|GO:0001054|GO:0040029|GO:0005654	37501770	chr9	37501711	+	hs|9p13.2	NM_022490	chr9:37501711-37501770	NM_022490	Hs.591087
A_24_P58529	3.63322	1.86125	3.63322	up	TUBA1C	tubulin, alpha 1c	FALSE	Homo sapiens tubulin, alpha 1c (TUBA1C), transcript variant 5, mRNA [NM_032704]	84790	GO:0005515|GO:0005881|GO:0051258|GO:0005874|GO:0003924|GO:0005634|GO:0005525|GO:0031982|GO:0006184|GO:0030705|GO:0005198|GO:0006457|GO:0005200|GO:0051084|GO:0007017|GO:0044267|GO:0051301	49666344	chr12	49666285	+	hs|12q13.12	NM_032704	chr12:49666285-49666344	NM_032704	Hs.652390
A_32_P204381	3.65363	1.86933	3.65363	up	CIAPIN1	cytokine induced apoptosis inhibitor 1	FALSE	Homo sapiens cytokine induced apoptosis inhibitor 1 (CIAPIN1), mRNA [NM_020313]	57019	GO:0005515|GO:0030097|GO:0043066|GO:0016226|GO:0051537|GO:0005730|GO:0006915|GO:0009055|GO:0044281|GO:0046872|GO:0005758|GO:0005737|GO:0005654	57463000	chr16	57462941	-	hs|16q21	NM_020313	chr16:57463000-57462941	NM_020313	Hs.4900
A_23_P113283	3.65412	1.86952	3.65412	up	ZMAT3	zinc finger, matrin-type 3	FALSE	Homo sapiens zinc finger, matrin-type 3 (ZMAT3), transcript variant 1, mRNA [NM_022470]	64393	GO:0005515|GO:0043065|GO:0005730|GO:0006915|GO:0008270|GO:0015031|GO:0040008|GO:0006974	178742220	chr3	178742161	-	hs|3q26.32	NM_022470	chr3:178742220-178742161	NM_022470	Hs.371609
A_23_P151150	3.70627	1.88997	3.70627	up	FOXM1	forkhead box M1	FALSE	Homo sapiens forkhead box M1 (FOXM1), transcript variant 1, mRNA [NM_202002]	2305	GO:0071156|GO:0005515|GO:0008284|GO:0003700|GO:0006366|GO:0044212|GO:0000981|GO:0090344|GO:0046578|GO:0001558|GO:0032873|GO:0005737|GO:0045944|GO:0000086|GO:0042127|GO:0051726|GO:0006978|GO:0006355|GO:0019901|GO:0000122|GO:0003677|GO:0001889|GO:0043565|GO:0007049|GO:0006281|GO:0005654|GO:2000377|GO:2000781|GO:0000278|GO:0045893|GO:0001570|GO:0045892	2967381	chr12	2967322	-	hs|12p13.33	NM_202002	chr12:2967381-2967322	NM_202002	Hs.239
A_24_P247454	3.70814	1.8907	3.70814	up			FALSE	keratin 18 pseudogene 19 [Source:HGNC Symbol;Acc:HGNC:33387] [ENST00000395181]			190176666	chr2	190176607	-	hs|2q32.2		chr2:190176666-190176607
A_21_P0013386	3.74837	1.90626	3.74837	up	INTS4	integrator complex subunit 4	FALSE	Homo sapiens integrator complex subunit 4 (INTS4), mRNA [NM_033547]	92105	GO:0005515|GO:0032039|GO:0016180	77602833	chr11	77602774	-	hs|11q14.1	NM_033547	chr11:77602833-77602774	NM_033547	Hs.533723
A_24_P337334	3.78379	1.91983	3.78379	up	DCTD	dCMP deaminase	FALSE	Homo sapiens dCMP deaminase (DCTD), transcript variant 1, mRNA [NM_001012732]	1635	GO:0046134|GO:0055086|GO:0008270|GO:0044281|GO:0006220|GO:0006206|GO:0009165|GO:0004132|GO:0070062|GO:0005829	183812095	chr4	183812036	-	hs|4q35.1	NM_001012732	chr4:183812095-183812036	NM_001012732	Hs.183850
A_33_P3234277	3.78885	1.92176	3.78885	up	HLA-DPA1	major histocompatibility complex, class II, DP alpha 1	FALSE	Homo sapiens major histocompatibility complex, class II, DP alpha 1 (HLA-DPA1), transcript variant 2, mRNA [NM_001242524]	3113	GO:0050852|GO:0005886|GO:0019221|GO:0031295|GO:0005765|GO:0019886|GO:0006955|GO:0042102|GO:0042605|GO:0071556|GO:0030658|GO:0060333|GO:0032729|GO:0012507|GO:0009986|GO:0042613|GO:0032588|GO:0030666|GO:0000139|GO:0071346|GO:0005887|GO:0050870|GO:0030669|GO:0032395|GO:0010008	33036945	chr6	33036886	-	hs|6p21.32	NM_001242524	chr6:33036945-33036886	NM_001242524	Hs.347270
A_32_P512061	3.80948	1.92959	3.80948	up	GBAP1	glucosidase, beta, acid pseudogene 1	FALSE	Homo sapiens glucosidase, beta, acid pseudogene 1 (GBAP1), non-coding RNA [NR_002188]	2630		155184923	chr1	155184864	-	hs|1q22	NR_002188	chr1:155184923-155184864	NR_002188	Hs.719930
A_23_P148546	3.81144	1.93034	3.81144	up	NAA10	N(alpha)-acetyltransferase 10, NatA catalytic subunit	FALSE	Homo sapiens N(alpha)-acetyltransferase 10, NatA catalytic subunit (NAA10), transcript variant 1, mRNA [NM_003491]	8260	GO:0031415|GO:0005515|GO:0008080|GO:0004596|GO:0005730|GO:0005634|GO:0006323|GO:0018002|GO:0005622|GO:0005737|GO:0022626|GO:0016020|GO:0043022|GO:0016407|GO:0006475|GO:0017198|GO:0006474	153197807	chrX	153197548	-	hs|Xq28	NM_003491	chrX:153197807-153197548	NM_003491	Hs.433291
A_24_P329939	3.82289	1.93466	3.82289	up	VPS11	vacuolar protein sorting 11 homolog (S. cerevisiae)	FALSE	Homo sapiens vacuolar protein sorting 11 homolog (S. cerevisiae) (VPS11), transcript variant 1, mRNA [NM_021729]	55823	GO:0005515|GO:0019905|GO:0030897|GO:0005770|GO:0030139|GO:0005765|GO:0005764|GO:0006886|GO:0000166|GO:0031902|GO:0008270|GO:0016192|GO:0005768	118949938	chr11	118949879	+	hs|11q23.3	NM_021729	chr11:118949879-118949938	NM_021729	Hs.234282
A_24_P4661	3.83223	1.93819	3.83223	up	EI24	etoposide induced 2.4	FALSE	Homo sapiens etoposide induced 2.4 (EI24), transcript variant 1, mRNA [NM_004879]	9538	GO:0030308|GO:0031965|GO:0005794|GO:0008630|GO:0005783|GO:0042493|GO:0006914|GO:0006915|GO:2001244|GO:0005737|GO:0016020|GO:0005789|GO:0050885|GO:0016021	125453492	chr11	125453433	+	hs|11q24.2	NM_004879	chr11:125453433-125453492	NM_004879	Hs.643514
A_33_P3321923	3.83394	1.93883	3.83394	up			FALSE	glyceraldehyde 3 phosphate dehydrogenase pseudogene 61 [Source:HGNC Symbol;Acc:HGNC:4155] [ENST00000507324]			64821362	chr15	64821303	-	hs|15q22.31		chr15:64821362-64821303
A_23_P72025	3.84152	1.94168	3.84152	up	SLC25A20	solute carrier family 25 (carnitine/acylcarnitine translocase), member 20	FALSE	Homo sapiens solute carrier family 25 (carnitine/acylcarnitine translocase), member 20 (SLC25A20), mRNA [NM_000387]	788	GO:0005739|GO:0005737|GO:0006853|GO:0005743|GO:0044281|GO:0016021|GO:0044255	48895022	chr3	48894963	-	hs|3p21.31	NM_000387	chr3:48895022-48894963	NM_000387	Hs.13845
A_33_P3387901	3.8558	1.94703	3.8558	up	SLC25A19	solute carrier family 25 (mitochondrial thiamine pyrophosphate carrier), member 19	FALSE	Homo sapiens solute carrier family 25 (mitochondrial thiamine pyrophosphate carrier), member 19 (SLC25A19), transcript variant 1, mRNA [NM_001126121]	60386	GO:0030302|GO:0005743|GO:0005634|GO:0016021|GO:0055085|GO:0030233	73279612	chr17	73279553	-	hs|17q25.1	NM_001126121	chr17:73279612-73279553	NM_001126121	Hs.514470
A_24_P242688	3.86191	1.94931	3.86191	up	HADHA	hydroxyacyl-CoA dehydrogenase/3-ketoacyl-CoA thiolase/enoyl-CoA hydratase (trifunctional protein), alpha subunit	FALSE	Homo sapiens hydroxyacyl-CoA dehydrogenase/3-ketoacyl-CoA thiolase/enoyl-CoA hydratase (trifunctional protein), alpha subunit (HADHA), mRNA [NM_000182]	3030	GO:0042645|GO:0005515|GO:0032868|GO:0006635|GO:0042493|GO:0035965|GO:0005743|GO:0003857|GO:0044281|GO:0032403|GO:0005739|GO:0051287|GO:0016508|GO:0016509|GO:0016507|GO:0003985|GO:0004300|GO:0006644|GO:0000062|GO:0044255|GO:0046474	26415256	chr2	26415197	-	hs|2p23.3	NM_000182	chr2:26415256-26415197	NM_000182	Hs.516032
A_23_P106204	3.88341	1.95732	3.88341	up	GSTZ1	glutathione S-transferase zeta 1	FALSE	Homo sapiens glutathione S-transferase zeta 1 (GSTZ1), transcript variant 1, mRNA [NM_145870]	2954	GO:0005515|GO:0006559|GO:0006805|GO:0006749|GO:0044281|GO:0004364|GO:0042803|GO:0005829|GO:0004602|GO:0005739|GO:0034641|GO:0006572|GO:0016034|GO:0055114	77797493	chr14	77797434	+	hs|14q24.3	NM_145870	chr14:77797434-77797493	NM_145870	Hs.655292
A_23_P154208	3.89416	1.96131	3.89416	up	NAGK	N-acetylglucosamine kinase	FALSE	Homo sapiens N-acetylglucosamine kinase (NAGK), mRNA [NM_017567]	55577	GO:0005515|GO:0006051|GO:0006044|GO:0046835|GO:0045127|GO:0009384|GO:0019262|GO:0005524|GO:0070062	71300639	chr2	71299850	+	hs|2p13.3	NM_017567	chr2:71299850-71300639	NM_017567	Hs.7036
A_24_P84970	3.90305	1.9646	3.90305	up			FALSE	keratin 18 pseudogene 42 [Source:HGNC Symbol;Acc:HGNC:33412] [ENST00000505048]			108925054	chr5	108924995	+	hs|5q21.3		chr5:108924995-108925054
A_23_P4885	3.91878	1.9704	3.91878	up	AP2A1	adaptor-related protein complex 2, alpha 1 subunit	FALSE	Homo sapiens adaptor-related protein complex 2, alpha 1 subunit (AP2A1), transcript variant 1, mRNA [NM_014203]	160	GO:0072583|GO:0005515|GO:0035615|GO:0005886|GO:0007268|GO:0006886|GO:0005829|GO:1900126|GO:0016323|GO:0019886|GO:0016324|GO:0007173|GO:0007411|GO:0016032|GO:0048011|GO:0019901|GO:0048013|GO:0030122|GO:0042059|GO:0008022|GO:0006895|GO:0050690|GO:0006897|GO:0030666|GO:0016020|GO:0008565|GO:0030130|GO:0030669	50309390	chr19	50309154	+	hs|19q13.33	NM_014203	chr19:50309154-50309390	NM_014203	Hs.467125
A_21_P0013005	3.95529	1.98378	3.95529	up	NUBP1	nucleotide binding protein 1	FALSE	Homo sapiens nucleotide binding protein 1 (NUBP1), transcript variant 2, mRNA [NM_001278506]	4682	GO:0005515|GO:0051539|GO:0005886|GO:0016226|GO:0051536|GO:0010826|GO:0044281|GO:0005524|GO:0072697|GO:0046872|GO:0005829|GO:0006879|GO:0051642|GO:0005737|GO:0000166|GO:0016049|GO:0070062	135078236	chr5	135078177	-	hs|5q31.1	NM_001278506	chr5:135078236-135078177	NM_001278506	Hs.81469
A_33_P3319760	3.98862	1.99589	3.98862	up	TAGLN2	transgelin 2	FALSE	Homo sapiens transgelin 2 (TAGLN2), transcript variant 1, mRNA [NM_001277224]	8407	GO:0005515|GO:0051015|GO:0030855|GO:0031982|GO:0070062	159888703	chr1	159888644	-	hs|1q23.2	NM_001277224	chr1:159888703-159888644	NM_001277224	Hs.517168
A_24_P603890	3.99239	1.99725	3.99239	up			FALSE	solute carrier family 25 (mitochondrial carrier; adenine nucleotide translocator), member 5 pseudogene 7 [Source:HGNC Symbol;Acc:HGNC:513] [ENST00000406156]			121975366	chr6	121975307	+	hs|6q22.31		chr6:121975307-121975366
A_23_P55998	4.00016	2.00006	4.00016	up	SLC1A5	solute carrier family 1 (neutral amino acid transporter), member 5	FALSE	Homo sapiens solute carrier family 1 (neutral amino acid transporter), member 5 (SLC1A5), transcript variant 1, mRNA [NM_005628]	6510	GO:0005515|GO:0042470|GO:0005794|GO:0005886|GO:0006865|GO:0009615|GO:0055085|GO:0003333|GO:0006860|GO:0015804|GO:0015194|GO:0016020|GO:0001618|GO:0005887|GO:0015825|GO:0006868|GO:0015175|GO:0006835|GO:0015186|GO:0004872|GO:0017153|GO:0070062|GO:0006811	47278958	chr19	47278899	-	hs|19q13.32	NM_005628	chr19:47278958-47278899	NM_005628	Hs.631582
A_24_P63262	4.01381	2.00497	4.01381	up	RPN1	ribophorin I	FALSE	Homo sapiens ribophorin I (RPN1), mRNA [NM_002950]	6184	GO:0005515|GO:0005791|GO:0010467|GO:0042470|GO:0006614|GO:0006412|GO:0016020|GO:0004579|GO:0005789|GO:0016021|GO:0008250|GO:0044267|GO:0006464|GO:0043687|GO:0018279	128341192	chr3	128341133	-	hs|3q21.3	NM_002950	chr3:128341192-128341133	NM_002950	Hs.518244
A_23_P125348	4.01689	2.00608	4.01689	up	TRAPPC1	trafficking protein particle complex 1	FALSE	Homo sapiens trafficking protein particle complex 1 (TRAPPC1), transcript variant 1, mRNA [NM_021210]	58485	GO:0006888|GO:0017112|GO:0005801|GO:0005794|GO:0030008|GO:0005783|GO:0032851	7834875	chr17	7834460	-	hs|17p13.1	NM_021210	chr17:7834875-7834460	NM_021210	Hs.24379
A_23_P209477	4.02017	2.00726	4.02017	up	PPM1G	protein phosphatase, Mg2+/Mn2+ dependent, 1G	FALSE	Homo sapiens protein phosphatase, Mg2+/Mn2+ dependent, 1G (PPM1G), mRNA [NM_177983]	5496	GO:0005515|GO:0005737|GO:0035970|GO:0006470|GO:0007050|GO:0005654|GO:0005634|GO:0004722|GO:0046872	27605078	chr2	27605019	-	hs|2p23.3	NM_177983	chr2:27605078-27605019	NM_177983	Hs.643951
A_23_P75741	4.05761	2.02063	4.05761	up	UBE2L6	ubiquitin-conjugating enzyme E2L 6	FALSE	Homo sapiens ubiquitin-conjugating enzyme E2L 6 (UBE2L6), transcript variant 2, mRNA [NM_198183]	9246	GO:0005515|GO:0004842|GO:0016567|GO:0032020|GO:0045087|GO:0019941|GO:0016874|GO:0019221|GO:0032480|GO:0006464|GO:0042296|GO:0005829	57319956	chr11	57319897	-	hs|11q12.1	NM_198183	chr11:57319956-57319897	NM_198183	Hs.425777
A_33_P3403356	4.07719	2.02757	4.07719	up			FALSE				51620362	chr10	51620303	-	hs|10q11.23		chr10:051620362-051620303
A_33_P3237674	4.08435	2.03011	4.08435	up			FALSE	T cell receptor alpha constant [Source:HGNC Symbol;Acc:HGNC:12029] [ENST00000613353]			23019562	chr14	23019503	+	hs|14q11.2	EU030677	chr14:23019503-23019562		Hs.74647
A_23_P133770	4.09791	2.03489	4.09791	up	CCDC167	coiled-coil domain containing 167	FALSE	Homo sapiens coiled-coil domain containing 167 (CCDC167), mRNA [NM_138493]	154467	GO:0016021	37452608	chr6	37451029	-	hs|6p21.2	NM_138493	chr6:37452608-37451029	NM_138493	Hs.284207
A_23_P31224	4.11698	2.04159	4.11698	up	PILRA	paired immunoglobin-like type 2 receptor alpha	FALSE	Homo sapiens paired immunoglobin-like type 2 receptor alpha (PILRA), transcript variant 3, mRNA [NM_178273]	29992	GO:0005515|GO:0007165|GO:0005886|GO:0016032|GO:0016021|GO:0070062	99971971	chr7	99971912	+	hs|7q22.1	NM_178273	chr7:99971912-99971971	NM_178273	Hs.444407
A_23_P313	4.12861	2.04566	4.12861	up	PEF1	penta-EF-hand domain containing 1	FALSE	Homo sapiens penta-EF-hand domain containing 1 (PEF1), transcript variant 1, mRNA [NM_012392]	553115	GO:0005515|GO:0051592|GO:0005737|GO:0004198|GO:0046982|GO:0016020|GO:0005509|GO:0046983|GO:0006508|GO:0070062	32096214	chr1	32096155	-	hs|1p35.2	NM_012392	chr1:32096214-32096155	NM_012392	Hs.470417
A_23_P33407	4.13434	2.04766	4.13434	up	HERC2	HECT and RLD domain containing E3 ubiquitin protein ligase 2	FALSE	Homo sapiens HECT and RLD domain containing E3 ubiquitin protein ligase 2 (HERC2), mRNA [NM_004667]	8924	GO:0005515|GO:0032183|GO:0004842|GO:0016567|GO:0005814|GO:0016874|GO:0005743|GO:0005634|GO:0007283|GO:0006886|GO:0006974|GO:0043547|GO:0005085|GO:0005737|GO:0006281|GO:0042787|GO:0016020|GO:0008270|GO:0031625|GO:0020037	28356983	chr15	28356924	-	hs|15q13.1	NM_004667	chr15:28356983-28356924	NM_004667	Hs.434890
A_23_P143535	4.16739	2.05914	4.16739	up	WDR4	WD repeat domain 4	FALSE	Homo sapiens WD repeat domain 4 (WDR4), transcript variant 2, mRNA [NM_033661]	10785	GO:0005515|GO:0005737|GO:0030488|GO:0008176|GO:0005654|GO:0005634|GO:0006400	44270319	chr21	44270260	-	hs|21q22.3	NM_033661	chr21:44270319-44270260	NM_033661	Hs.248815
A_24_P110365	4.17639	2.06226	4.17639	up	KLHDC4	kelch domain containing 4	FALSE	kelch domain containing 4 [Source:HGNC Symbol;Acc:HGNC:25272] [ENST00000446344]	54758	GO:0005515	87735329	chr16	87735270	-	hs|16q24.2	XR_424741	chr16:87735329-87735270	XR_424741	Hs.123450
A_23_P129221	4.17986	2.06346	4.17986	up	FAH	fumarylacetoacetate hydrolase (fumarylacetoacetase)	FALSE	Homo sapiens fumarylacetoacetate hydrolase (fumarylacetoacetase) (FAH), mRNA [NM_000137]	2184	GO:0004334|GO:0034641|GO:0006559|GO:0044281|GO:0006572|GO:0006527|GO:0046872|GO:0070062|GO:0005829	80469880	chr15	80467376	+	hs|15q25.1	NM_000137	chr15:80467376-80469880	NM_000137	Hs.73875
A_23_P210015	4.1845	2.06506	4.1845	up	PTPN18	protein tyrosine phosphatase, non-receptor type 18 (brain-derived)	FALSE	Homo sapiens protein tyrosine phosphatase, non-receptor type 18 (brain-derived) (PTPN18), transcript variant 1, mRNA [NM_014369]	26469	GO:0005515|GO:0005737|GO:0006470|GO:0005634|GO:0035335|GO:0004726	131132527	chr2	131132468	+	hs|2q21.1	NM_014369	chr2:131132468-131132527	NM_014369	Hs.744861
A_21_P0012253	4.19975	2.0703	4.19975	up			FALSE	breakpoint cluster region pseudogene 6 [Source:HGNC Symbol;Acc:HGNC:39074] [ENST00000510112]			21647551	chr22	21646547	-	hs|22q11.21	XM_006724933	chr22:21647551-21646547	XM_006724933
A_23_P119627	4.20278	2.07134	4.20278	up	NDUFA13	NADH dehydrogenase (ubiquinone) 1 alpha subcomplex, 13	FALSE	Homo sapiens NADH dehydrogenase (ubiquinone) 1 alpha subcomplex, 13 (NDUFA13), mRNA [NM_015965]	51079	GO:0005515|GO:0030308|GO:0045732|GO:0035458|GO:0071300|GO:0005743|GO:0044281|GO:0005739|GO:0005737|GO:0045039|GO:0044237|GO:0070062|GO:0031966|GO:0072593|GO:2001243|GO:0097190|GO:0005524|GO:0022904|GO:0003954|GO:0043280|GO:0010952|GO:0005746|GO:0005747|GO:0005654|GO:0016021|GO:0008137|GO:0045892	19638151	chr19	19638092	+	hs|19p13.11	NM_015965	chr19:19638092-19638151	NM_015965	Hs.534453
A_24_P216313	4.21087	2.07412	4.21087	up	ERGIC3	ERGIC and golgi 3	FALSE	Homo sapiens ERGIC and golgi 3 (ERGIC3), transcript variant 2, mRNA [NM_015966]	51614	GO:0005794|GO:0016020|GO:0033116|GO:0005789|GO:0016021|GO:0016192	34136324	chr20	34136265	+	hs|20q11.22	NM_015966	chr20:34136265-34136324	NM_015966	Hs.472558
A_33_P3286293	4.2334	2.08182	4.2334	up	CTNNBIP1	catenin, beta interacting protein 1	FALSE	Homo sapiens catenin, beta interacting protein 1 (CTNNBIP1), transcript variant 1, mRNA [NM_020248]	56998	GO:0002528|GO:0005515|GO:0032091|GO:0072201|GO:0001658|GO:0008013|GO:0030178|GO:0030877|GO:0048662|GO:0005634|GO:0009952|GO:0043433|GO:0043392|GO:0005829|GO:0045669|GO:0060633|GO:0005737|GO:0045657|GO:0005654|GO:0016055|GO:0070016	9910778	chr1	9910719	-	hs|1p36.22	NM_020248	chr1:9910778-9910719	NM_020248	Hs.463759
A_33_P3215059	4.24033	2.08418	4.24033	up	NSMCE1	non-SMC element 1 homolog (S. cerevisiae)	FALSE	Homo sapiens non-SMC element 1 homolog (S. cerevisiae) (NSMCE1), mRNA [NM_145080]	197370	GO:0005515|GO:0000781|GO:0004842|GO:0016567|GO:0016874|GO:0030915|GO:2001022|GO:0006310|GO:0043231|GO:0035556|GO:0005737|GO:0006281|GO:0005654|GO:0008270	27244420	chr16	27244361	-	hs|16p12.1	NM_145080	chr16:27244420-27244361	NM_145080	Hs.284295
A_23_P250629	4.24051	2.08424	4.24051	up	PSMB8	proteasome (prosome, macropain) subunit, beta type, 8	FALSE	Homo sapiens proteasome (prosome, macropain) subunit, beta type, 8 (PSMB8), transcript variant 1, mRNA [NM_004159]	5696	GO:0005515|GO:0002474|GO:0010467|GO:0090263|GO:0019221|GO:0044281|GO:0031145|GO:0005829|GO:0004298|GO:0034641|GO:0000082|GO:0060337|GO:0016032|GO:0045444|GO:0090090|GO:0070062|GO:0006977|GO:0000209|GO:0005839|GO:0000502|GO:0043066|GO:0006521|GO:0051437|GO:0042590|GO:0006915|GO:0042981|GO:0051436|GO:0051439|GO:0002479|GO:0005654|GO:0000278	32810490	chr6	32810023	-	hs|6p21.32	NM_004159	chr6:32810490-32810023	NM_004159	Hs.180062
A_24_P381199	4.27192	2.09488	4.27192	up	TRIM6	tripartite motif containing 6	FALSE	Homo sapiens tripartite motif containing 6 (TRIM6), transcript variant 1, mRNA [NM_001003818]	117854	GO:0003674|GO:0070206|GO:0005737|GO:0008270	5633926	chr11	5633867	+	hs|11p15.4	NM_001003818	chr11:5633867-5633926	NM_001003818	Hs.729048
A_23_P39840	4.27579	2.09619	4.27579	up	VAMP5	vesicle-associated membrane protein 5	FALSE	Homo sapiens vesicle-associated membrane protein 5 (VAMP5), mRNA [NM_006634]	10791	GO:0005802|GO:0048471|GO:0005886|GO:0009986|GO:0043001|GO:0005770|GO:0031201|GO:0006887|GO:0006906|GO:0030154|GO:0007269|GO:0008021|GO:0005484|GO:0007517|GO:0014704|GO:0031301|GO:0005887|GO:0007519|GO:0000149|GO:0030659|GO:0070062	85820097	chr2	85818953	+	hs|2p11.2	NM_006634	chr2:85818953-85820097	NM_006634	Hs.534373
A_24_P338145	4.28045	2.09776	4.28045	up	STOML2	stomatin (EPB72)-like 2	FALSE	Homo sapiens stomatin (EPB72)-like 2 (STOML2), transcript variant 1, mRNA [NM_013442]	30968	GO:0001772|GO:0005515|GO:0050852|GO:1900210|GO:0006851|GO:0034982|GO:0005102|GO:0005743|GO:0006874|GO:0015629|GO:0090297|GO:0051259|GO:0010876|GO:0035710|GO:0005758|GO:0010918|GO:0008180|GO:0042776|GO:0042101|GO:0032623|GO:0045121|GO:0007005|GO:0005856|GO:0019897	35101776	chr9	35101717	-	hs|9p13.3	NM_013442	chr9:35101776-35101717	NM_013442	Hs.3439
A_33_P3318960	4.29623	2.10307	4.29623	up	POLR2F	polymerase (RNA) II (DNA directed) polypeptide F	FALSE	Homo sapiens polymerase (RNA) II (DNA directed) polypeptide F (POLR2F), transcript variant 4, mRNA [NM_001301131]	5435	GO:0008380|GO:0010467|GO:0006386|GO:0006368|GO:0006367|GO:0006385|GO:0006366|GO:0006363|GO:0006362|GO:0006361|GO:0005634|GO:0006360|GO:0006383|GO:0005829|GO:0005736|GO:0034587|GO:0005665|GO:0016032|GO:0005666|GO:0032481|GO:0035019|GO:0005730|GO:0006370|GO:0003677|GO:0050434|GO:0006281|GO:0001056|GO:0000398|GO:0006283|GO:0045814|GO:0045087|GO:0001055|GO:0001054|GO:0040029|GO:0005654|GO:0006289	38352848	chr22	38352789	+	hs|22q13.1	NM_001301131	chr22:38352789-38352848	NM_001301131	Hs.436578
A_23_P100344	4.29671	2.10323	4.29671	up	ORC6	origin recognition complex, subunit 6	FALSE	Homo sapiens origin recognition complex, subunit 6 (ORC6), transcript variant 1, mRNA [NM_014321]	23594	GO:0006260|GO:0005515|GO:0006261|GO:0000082|GO:0000808|GO:0016020|GO:0005886|GO:0005654|GO:0005634|GO:0005664|GO:0000278|GO:0003677	46731578	chr16	46731519	+	hs|16q11.2	NM_014321	chr16:46731519-46731578	NM_014321	Hs.49760
A_23_P402610	4.29713	2.10337	4.29713	up	PFAS	phosphoribosylformylglycinamidine synthase	FALSE	Homo sapiens phosphoribosylformylglycinamidine synthase (PFAS), mRNA [NM_012393]	5198	GO:0009168|GO:0042493|GO:0055086|GO:0044281|GO:0005524|GO:0009156|GO:0046872|GO:0005829|GO:0004642|GO:0005737|GO:0006144|GO:0070062|GO:0006164|GO:0006189|GO:0006541	8173096	chr17	8173037	+	hs|17p13.1	NM_012393	chr17:8173037-8173096	NM_012393	Hs.573976
A_23_P209954	4.29778	2.10359	4.29778	up	GNLY	granulysin	FALSE	Homo sapiens granulysin (GNLY), transcript variant 2, mRNA [NM_006433]	10578	GO:0006968|GO:0050832|GO:0031640|GO:0005615|GO:0042742	85924715	chr2	85924656	+	hs|2p11.2	NM_006433	chr2:85924656-85924715	NM_006433	Hs.105806
A_23_P3979	4.3533	2.12211	4.3533	up	MRPS7	mitochondrial ribosomal protein S7	FALSE	Homo sapiens mitochondrial ribosomal protein S7 (MRPS7), mRNA [NM_015971]	51081	GO:0070124|GO:0070125|GO:0070126|GO:0032543|GO:0006996|GO:0003735|GO:0022627|GO:0003723|GO:0005743|GO:0006412	73258930	chr17	73258756	+	hs|17q25.1	NM_015971	chr17:73258756-73258930	NM_015971	Hs.71787
A_23_P326296	4.37611	2.12965	4.37611	up	U2AF1L4	U2 small nuclear RNA auxiliary factor 1-like 4	FALSE	Homo sapiens U2 small nuclear RNA auxiliary factor 1-like 4 (U2AF1L4), transcript variant 2, mRNA [NM_144987]	199746	GO:0008380|GO:0006397|GO:0005737|GO:0016607|GO:0000166|GO:0003723|GO:0005681|GO:0046872	36235296	chr19	36235237	-	hs|19q13.12	NM_144987	chr19:36235296-36235237	NM_144987	Hs.351558
A_23_P250948	4.40175	2.13808	4.40175	up	BRPF1	bromodomain and PHD finger containing, 1	FALSE	Homo sapiens bromodomain and PHD finger containing, 1 (BRPF1), transcript variant 1, mRNA [NM_001003694]	7862	GO:0005515|GO:0070776|GO:0005737|GO:0043966|GO:0006325|GO:0008270|GO:0005654|GO:0005634|GO:0045893|GO:0003677|GO:0006351	9789037	chr3	9788978	+	hs|3p25.3	NM_001003694	chr3:9788978-9789037	NM_001003694	Hs.1004
A_23_P74526	4.4307	2.14754	4.4307	up	PPIE	peptidylprolyl isomerase E (cyclophilin E)	FALSE	Homo sapiens peptidylprolyl isomerase E (cyclophilin E) (PPIE), transcript variant 2, mRNA [NM_203456]	10450	GO:0005515|GO:0000413|GO:0016018|GO:0006355|GO:0000166|GO:0006457|GO:0000398|GO:0003723|GO:0003755|GO:0005634|GO:0071013|GO:0045070	40214590	chr1	40211127	+	hs|1p34.2	NM_203456	chr1:40211127-40214590	NM_203456	Hs.524690
A_23_P50504	4.47452	2.16173	4.47452	up	FTL	ferritin, light polypeptide	FALSE	Homo sapiens ferritin, light polypeptide (FTL), mRNA [NM_000146]	2512	GO:0005515|GO:0005506|GO:0006892|GO:0055072|GO:0055085|GO:0006898|GO:0005829|GO:0008199|GO:0042802|GO:0006879|GO:0008043|GO:0016020|GO:0061024|GO:0006826|GO:0070062	49468790	chr19	49468731	+	hs|19q13.33	NM_000146	chr19:49468731-49468790	NM_000146	Hs.433670
A_23_P48237	4.47673	2.16244	4.47673	up	MCRS1	microspherule protein 1	FALSE	Homo sapiens microspherule protein 1 (MCRS1), transcript variant 1, mRNA [NM_006337]	10445	GO:0005515|GO:0006355|GO:0030054|GO:0005730|GO:0006325|GO:0006310|GO:0015629|GO:0006351|GO:0043981|GO:0031011|GO:0005737|GO:0043982|GO:0006281|GO:0043984|GO:0071339|GO:0043996|GO:0043995|GO:0000123|GO:0046972|GO:0005654|GO:0006464	49952502	chr12	49952443	-	hs|12q13.12	NM_006337	chr12:49952502-49952443	NM_006337	Hs.25313
A_23_P20107	4.53741	2.18187	4.53741	up	GSTK1	glutathione S-transferase kappa 1	FALSE	Homo sapiens glutathione S-transferase kappa 1 (GSTK1), transcript variant 1, mRNA [NM_015917]	373156	GO:0005102|GO:0005743|GO:0015035|GO:0006749|GO:0004364|GO:0043231|GO:0004602|GO:0005622|GO:0016020|GO:0005759|GO:0030855|GO:0070062|GO:0005777|GO:0055114	142961727	chr7	142961668	+	hs|7q34	NM_015917	chr7:142961668-142961727	NM_015917	Hs.390667
A_33_P3358069	4.56858	2.19175	4.56858	up	IDH3B	isocitrate dehydrogenase 3 (NAD+) beta	FALSE	Homo sapiens isocitrate dehydrogenase 3 (NAD+) beta (IDH3B), transcript variant 2, mRNA [NM_174855]	3420	GO:0000287|GO:0006099|GO:0009055|GO:0005634|GO:0044281|GO:0006734|GO:0005739|GO:0006102|GO:0051287|GO:0004449|GO:0005759|GO:0006103|GO:0044237	2640801	chr20	2640742	-	hs|20p13	NM_174855	chr20:2640801-2640742	NM_174855	Hs.436405
A_33_P3409672	4.57599	2.19408	4.57599	up	DEPDC5	DEP domain containing 5	FALSE	Homo sapiens DEP domain containing 5 (DEPDC5), transcript variant 4, mRNA [NM_001242896]	9681	GO:0043547|GO:0035556|GO:0048471|GO:0005765|GO:0005829|GO:0005096	32302474	chr22	32302415	+	hs|22q12.3	NM_001242896	chr22:32302415-32302474	NM_001242896	Hs.435022
A_33_P3379512	4.58171	2.19588	4.58171	up	ZNF333	zinc finger protein 333	FALSE	Homo sapiens zinc finger protein 333 (ZNF333), transcript variant 2, mRNA [NM_001300912]	84449	GO:0006355|GO:0005634|GO:0003677|GO:0046872|GO:0006351	14815937	chr19	14815878	+	hs|19p13.12	NM_001300912	chr19:14815878-14815937	NM_001300912	Hs.515215
A_33_P3343073	4.60547	2.20335	4.60547	up	SMARCB1	SWI/SNF related, matrix associated, actin dependent regulator of chromatin, subfamily b, member 1	FALSE	Homo sapiens SWI/SNF related, matrix associated, actin dependent regulator of chromatin, subfamily b, member 1 (SMARCB1), transcript variant 1, mRNA [NM_003073]	6598	GO:0005515|GO:0071565|GO:0000790|GO:0008285|GO:0001835|GO:0006325|GO:0005634|GO:0015074|GO:0071564|GO:0030154|GO:0002039|GO:0051091|GO:0016514|GO:0045944|GO:0006338|GO:0001741|GO:0006357|GO:0043044|GO:0003713|GO:0005730|GO:0031492|GO:0006337|GO:0000978|GO:0030957|GO:0043923|GO:0006351|GO:0007399|GO:0043234|GO:0006281|GO:0005654|GO:0000980	24167525	chr22	24167466	+	hs|22q11.23	NM_003073	chr22:24167466-24167525	NM_003073	Hs.534350
A_24_P169843	4.64338	2.21517	4.64338	up			FALSE	keratin 18 pseudogene 28 [Source:HGNC Symbol;Acc:HGNC:33397] [ENST00000453838]			182928250	chr1	182928209	-	hs|1q25.3		chr1:182928250-182928209
A_24_P236522	4.68868	2.22918	4.68868	up	CD2BP2	CD2 (cytoplasmic tail) binding protein 2	FALSE	Homo sapiens CD2 (cytoplasmic tail) binding protein 2 (CD2BP2), transcript variant 2, mRNA [NM_001243646]	10421	GO:0000244|GO:0005515|GO:0008380|GO:0010467|GO:0005634|GO:0005737|GO:0016607|GO:0000398|GO:0010923|GO:0043021|GO:0005654|GO:0005682|GO:0046540	30362760	chr16	30362701	-	hs|16p11.2	NM_001243646	chr16:30362760-30362701	NM_001243646	Hs.202677
A_23_P117599	4.69478	2.23106	4.69478	up	AHSA1	AHA1, activator of heat shock 90kDa protein ATPase homolog 1 (yeast)	FALSE	Homo sapiens AHA1, activator of heat shock 90kDa protein ATPase homolog 1 (yeast) (AHSA1), mRNA [NM_012111]	10598	GO:0005515|GO:0005737|GO:0005783|GO:0051087|GO:0006950|GO:0032781|GO:0001671|GO:0070062|GO:0005829	77929044	chr14	77928985	+	hs|14q24.3	NM_012111	chr14:77928985-77929044	NM_012111	Hs.204041
A_21_P0010322	4.70358	2.23376	4.70358	up	lnc-WDR4-1	lnc-WDR4-1:1	FALSE	PREDICTED: Homo sapiens collagen alpha-3(IV) chain-like (LOC102725326), mRNA [XM_006710093]			44257001	chr21	44256942	-	hs|21q22.3		chr21:44257001-44256942	XM_006710093
A_23_P329152	4.72026	2.23887	4.72026	up	ILF3	interleukin enhancer binding factor 3, 90kDa	FALSE	Homo sapiens interleukin enhancer binding factor 3, 90kDa (ILF3), transcript variant 1, mRNA [NM_012218]	3609	GO:0003725|GO:0005515|GO:0017148|GO:0003723|GO:0005730|GO:0005634|GO:0003677|GO:0006351|GO:0005739|GO:0051607|GO:0005737|GO:0016020|GO:0030529|GO:0005654|GO:0006468|GO:0045893|GO:0045892|GO:0045071	10802719	chr19	10802660	+	hs|19p13.2	NM_012218	chr19:10802660-10802719	NM_012218	Hs.465885
A_23_P116207	4.73916	2.24463	4.73916	up	IFT46	intraflagellar transport 46	FALSE	Homo sapiens intraflagellar transport 46 (IFT46), transcript variant 1, mRNA [NM_020153]	56912	GO:0005813|GO:0006996|GO:0031514|GO:0050821|GO:0072372|GO:0031512|GO:0008022|GO:0036064|GO:0007224|GO:0042384|GO:0003674|GO:0005929|GO:0008150|GO:0005737|GO:0042073|GO:0030992	118416530	chr11	118416173	-	hs|11q23.3	NM_020153	chr11:118416530-118416173	NM_020153	Hs.533738
A_23_P154058	4.73958	2.24476	4.73958	up	EIF2B4	eukaryotic translation initiation factor 2B, subunit 4 delta, 67kDa	FALSE	Homo sapiens eukaryotic translation initiation factor 2B, subunit 4 delta, 67kDa (EIF2B4), transcript variant 2, mRNA [NM_001034116]	8890	GO:0005515|GO:0010467|GO:0051716|GO:0009408|GO:0003743|GO:0043434|GO:0006412|GO:0006413|GO:0005829|GO:0005085|GO:0005737|GO:0001541|GO:0019509|GO:0045947|GO:0005851|GO:0042552|GO:0006417|GO:0009749|GO:0043547|GO:0032057|GO:0014003|GO:0006446|GO:0031369|GO:0044267|GO:0046523	27589964	chr2	27589768	-	hs|2p23.3	NM_001034116	chr2:27589964-27589768	NM_001034116	Hs.169474
A_23_P111000	4.74718	2.24707	4.74718	up	PSMB9	proteasome (prosome, macropain) subunit, beta type, 9	FALSE	Homo sapiens proteasome (prosome, macropain) subunit, beta type, 9 (PSMB9), mRNA [NM_002800]	5698	GO:0005515|GO:0002474|GO:0010467|GO:0090263|GO:0044281|GO:0031145|GO:0005829|GO:0004298|GO:0034641|GO:0005737|GO:0000082|GO:0016032|GO:0090090|GO:0070062|GO:0006977|GO:0000209|GO:0005839|GO:0000502|GO:0043066|GO:0006521|GO:0042590|GO:0051437|GO:0006915|GO:0042981|GO:0051436|GO:0051439|GO:0002479|GO:0005654|GO:0000278	32823977	chr6	32823918	+	hs|6p21.32	NM_002800	chr6:32823918-32823977	NM_002800	Hs.654585
A_23_P114808	4.75648	2.24989	4.75648	up	MECR	mitochondrial trans-2-enoyl-CoA reductase	FALSE	Homo sapiens mitochondrial trans-2-enoyl-CoA reductase (MECR), transcript variant 2, mRNA [NM_001024732]	51102	GO:0005739|GO:0019166|GO:0006631|GO:0008270|GO:0006633|GO:0005634|GO:0055114	29522753	chr1	29522510	-	hs|1p35.3	NM_001024732	chr1:29522753-29522510	NM_001024732	Hs.183646
A_23_P66487	4.76729	2.25317	4.76729	up	SMARCD2	SWI/SNF related, matrix associated, actin dependent regulator of chromatin, subfamily d, member 2	FALSE	Homo sapiens SWI/SNF related, matrix associated, actin dependent regulator of chromatin, subfamily d, member 2 (SMARCD2), mRNA [NM_001098426]	6603	GO:0005515|GO:0000790|GO:0006357|GO:0043044|GO:0003713|GO:0031492|GO:0005634|GO:0006337|GO:0000978|GO:0006351|GO:0043234|GO:0016514|GO:0000980|GO:0006338	61910173	chr17	61910114	-	hs|17q23.3	NM_001098426	chr17:61910173-61910114	NM_001098426	Hs.250581
A_24_P203407	4.76912	2.25372	4.76912	up	FITM2	fat storage-inducing transmembrane protein 2	FALSE	Homo sapiens fat storage-inducing transmembrane protein 2 (FITM2), mRNA [NM_001080472]	128486	GO:0005739|GO:0003674|GO:0019915|GO:0010890|GO:0022604|GO:0007010|GO:0005789|GO:0030176|GO:0035356|GO:0008654|GO:0010866|GO:0034389	42935452	chr20	42935393	-	hs|20q13.12	NM_001080472	chr20:42935452-42935393	NM_001080472	Hs.632269
A_23_P35883	4.82359	2.27011	4.82359	up	FOXRED1	FAD-dependent oxidoreductase domain containing 1	FALSE	Homo sapiens FAD-dependent oxidoreductase domain containing 1 (FOXRED1), transcript variant 1, mRNA [NM_017547]	55572	GO:0005739|GO:0008150|GO:0016491|GO:0016021|GO:0055114	126145746	chr11	126145322	+	hs|11q24.2	NM_017547	chr11:126145322-126145746	NM_017547	Hs.317190
A_23_P89056	4.90846	2.29527	4.90846	up	NUP93	nucleoporin 93kDa	FALSE	Homo sapiens nucleoporin 93kDa (NUP93), transcript variant 1, mRNA [NM_014669]	9688	GO:0007077|GO:0010467|GO:0031965|GO:0005975|GO:0019083|GO:0019221|GO:0019058|GO:0044281|GO:0005635|GO:0051292|GO:0006606|GO:0055085|GO:0010827|GO:0008645|GO:0015758|GO:0016020|GO:0034399|GO:0016973|GO:0005643|GO:0009405|GO:0017056|GO:0016032|GO:0000278	56868659	chr16	56868309	+	hs|16q13	NM_014669	chr16:56868309-56868659	NM_014669	Hs.276878
A_24_P382026	4.93459	2.30293	4.93459	up	MIF4GD	MIF4G domain containing	FALSE	Homo sapiens MIF4G domain containing (MIF4GD), transcript variant 2, mRNA [NM_020679]	57409	GO:0005515|GO:0005737|GO:0003723|GO:0005730|GO:0008022|GO:0006417	73264206	chr17	73263966	-	hs|17q25.1	NM_020679	chr17:73264206-73263966	NM_020679	Hs.325631
A_23_P161615	4.94807	2.30687	4.94807	up	POLA2	polymerase (DNA directed), alpha 2, accessory subunit	FALSE	polymerase (DNA directed), alpha 2, accessory subunit [Source:HGNC Symbol;Acc:HGNC:30073] [ENST00000534785]	23649	GO:0046982|GO:0005658|GO:0003887|GO:0003677|GO:0006260|GO:0003674|GO:0006271|GO:0000082|GO:0005737|GO:0071897|GO:0000723|GO:0006270|GO:0000722|GO:0005654|GO:0000278|GO:0032201|GO:0000060	65063057	chr11	65062111	+	hs|11q13.1	AK307831	chr11:65062111-65063057		Hs.201897
A_24_P168416	4.95473	2.30881	4.95473	up	PRDX2	peroxiredoxin 2	FALSE	Homo sapiens peroxiredoxin 2 (PRDX2), mRNA [NM_005809]	7001	GO:0043066|GO:0016209|GO:0042981|GO:0008379|GO:0005829|GO:0005737|GO:0043524|GO:0019430|GO:0034599|GO:0042744|GO:0000302|GO:0006979|GO:0070062|GO:0055114	12912037	chr19	12911978	-	hs|19p13.2	NM_005809	chr19:12912037-12911978	NM_005809	Hs.432121
A_32_P216548	5.07549	2.34355	5.07549	up	LDLRAP1	low density lipoprotein receptor adaptor protein 1	FALSE	Homo sapiens low density lipoprotein receptor adaptor protein 1 (LDLRAP1), mRNA [NM_015627]	26119	GO:0005515|GO:0030424|GO:0035615|GO:0035612|GO:0005883|GO:0030159|GO:0005829|GO:0090205|GO:0031623|GO:0009925|GO:0001540|GO:0030276|GO:0006810|GO:0008203|GO:0090118|GO:0042632|GO:0035591|GO:0030121|GO:0030122|GO:0043393|GO:0005546|GO:0009967|GO:0042982|GO:0006898|GO:0048260|GO:0009898|GO:0001784|GO:0055037|GO:0090003|GO:0005769|GO:0050750	25894458	chr1	25894399	+	hs|1p36.11	NM_015627	chr1:25894399-25894458	NM_015627	Hs.590911
A_33_P3321801	5.07695	2.34396	5.07695	up	LOC100272216	uncharacterized LOC100272216	FALSE	Homo sapiens uncharacterized LOC100272216 (LOC100272216), long non-coding RNA [NR_027439]	100272216		69529617	chr5	69529558	-	hs|5q13.2		chr5:69529617-69529558	NR_027439	Hs.662074
A_23_P24884	5.13436	2.36019	5.13436	up	ST5	suppression of tumorigenicity 5	FALSE	Homo sapiens suppression of tumorigenicity 5 (ST5), transcript variant 1, mRNA [NM_005418]	6764	GO:0017112|GO:0032851|GO:0070374	8715180	chr11	8715121	-	hs|11p15.4	NM_005418	chr11:8715180-8715121	NM_005418	Hs.117715
A_33_P3210909	5.14874	2.36422	5.14874	up	SEC13	SEC13 homolog (S. cerevisiae)	FALSE	Homo sapiens SEC13 homolog (S. cerevisiae) (SEC13), transcript variant 5, mRNA [NM_001278946]	6396	GO:0005515|GO:0002474|GO:0012507|GO:0048208|GO:0005635|GO:0006886|GO:0005829|GO:0006888|GO:0019886|GO:0000139|GO:0031080|GO:0005789|GO:0061024|GO:0000776|GO:0051028|GO:0000278|GO:0044267|GO:0070062|GO:0043687|GO:0018279	10353709	chr3	10353650	-	hs|3p25.3	NM_001278946	chr3:10353709-10353650	NM_001278946	Hs.166924
A_24_P913339	5.18123	2.37329	5.18123	up	SLC35F6	solute carrier family 35, member F6	FALSE	Homo sapiens solute carrier family 35, member F6 (SLC35F6), mRNA [NM_017877]	54978	GO:0005739|GO:0005515|GO:0008284|GO:0006810|GO:0016021|GO:0005765|GO:0070062	27003401	chr2	27003342	+	hs|2p23.3	NM_017877	chr2:27003342-27003401	NM_017877	Hs.516034
A_23_P23380	5.19856	2.37811	5.19856	up	ELOVL1	ELOVL fatty acid elongase 1	FALSE	Homo sapiens ELOVL fatty acid elongase 1 (ELOVL1), transcript variant 1, mRNA [NM_022821]	64834	GO:0005515|GO:0005783|GO:0019367|GO:0030148|GO:0030176|GO:0044281|GO:0035338|GO:0009922|GO:0016020|GO:0005789|GO:0019432|GO:0034625|GO:0042761|GO:0044255	43829796	chr1	43829737	-	hs|1p34.2	NM_022821	chr1:43829796-43829737	NM_022821	Hs.25597
A_33_P3281176	5.22391	2.38513	5.22391	up			FALSE				1553982	chrX	1553923	+	hs|Xp22.33		chrX:001553923-001553982
A_24_P277955	5.24519	2.39099	5.24519	up	FIS1	fission 1 (mitochondrial outer membrane) homolog (S. cerevisiae)	FALSE	Homo sapiens fission 1 (mitochondrial outer membrane) homolog (S. cerevisiae) (FIS1), mRNA [NM_016068]	51024	GO:0005515|GO:0035584|GO:0006626|GO:0001836|GO:0090141|GO:0007204|GO:0005739|GO:0008053|GO:0051561|GO:0051260|GO:0005779|GO:0005777|GO:0016559|GO:0010821|GO:0000422|GO:0000266|GO:0005102|GO:0090314|GO:2001244|GO:0043653|GO:0043280|GO:0043234|GO:0016020|GO:0070584|GO:0031307|GO:0032471	100884127	chr7	100883486	-	hs|7q22.1	NM_016068	chr7:100884127-100883486	NM_016068	Hs.423968
A_23_P140698	5.251	2.39259	5.251	up	DNAJC17	DnaJ (Hsp40) homolog, subfamily C, member 17	FALSE	Homo sapiens DnaJ (Hsp40) homolog, subfamily C, member 17 (DNAJC17), mRNA [NM_018163]	55192	GO:0005737|GO:0000166|GO:0003723|GO:0005634|GO:0000122	41067300	chr15	41067241	-	hs|15q15.1	NM_018163	chr15:41067300-41067241	NM_018163	Hs.511069
A_33_P3335629	5.2815	2.40095	5.2815	up	TMEM208	transmembrane protein 208	FALSE	Homo sapiens transmembrane protein 208 (TMEM208), mRNA [NM_014187]	29100	GO:0006914|GO:0005789|GO:0016021	67262495	chr16	67262436	+	hs|16q22.1	NM_014187	chr16:67262436-67262495	NM_014187	Hs.433203
A_33_P3411165	5.28966	2.40317	5.28966	up	MAGEA2B	melanoma antigen family A, 2B	FALSE	Homo sapiens melanoma antigen family A, 2B (MAGEA2B), mRNA [NM_153488]	266740	GO:0005515|GO:0042826|GO:0005634|GO:0000122|GO:0006351|GO:0072331|GO:0016605|GO:0070491|GO:0051443|GO:0033234|GO:0044257|GO:0031625|GO:0090398	151885648	chrX	151885589	+	hs|Xq28	NM_153488	chrX:151885589-151885648	NM_153488	Hs.534597
A_32_P95223	5.36121	2.42256	5.36121	up	FDPSP2	farnesyl diphosphate synthase pseudogene 2	FALSE	Homo sapiens farnesyl diphosphate synthase pseudogene 2 (FDPSP2), non-coding RNA [NR_003262]	619190		76598123	chr7	76598064	-	hs|7q11.23	NR_003262	chr7:76598123-76598064	NR_003262	Hs.609978
A_33_P3328327	5.37367	2.42591	5.37367	up	lnc-C8orf59-1	lnc-C8orf59-1:1	FALSE	2108418B E2F-5 protein. {Homo sapiens} (exp=-1; wgp=0; cg=0), partial (11%) [THC2557798]			86090317	chr8	86090258	-	hs|8q21.2		chr8:86090317-86090258
A_24_P278367	5.44402	2.44467	5.44402	up	ACTR1A	ARP1 actin-related protein 1 homolog A, centractin alpha (yeast)	FALSE	Homo sapiens ARP1 actin-related protein 1 homolog A, centractin alpha (yeast) (ACTR1A), mRNA [NM_005736]	10121	GO:0019886|GO:0005813|GO:0005737|GO:0006996|GO:0005875|GO:0000086|GO:0016192|GO:0005869|GO:0000278|GO:0005524|GO:0070062|GO:0005829	104239489	chr10	104239430	-	hs|10q24.32	NM_005736	chr10:104239489-104239430	NM_005736	Hs.153961
A_33_P3291636	5.45083	2.44648	5.45083	up	ZNF74	zinc finger protein 74	FALSE	Homo sapiens zinc finger protein 74 (ZNF74), transcript variant 1, mRNA [NM_003426]	7625	GO:0006355|GO:0003700|GO:0003723|GO:0007275|GO:0005654|GO:0015629|GO:0003677|GO:0046872|GO:0006351	20761138	chr22	20761079	+	hs|22q11.21	NM_003426	chr22:20761079-20761138	NM_003426	Hs.517418
A_24_P386622	5.47898	2.45391	5.47898	up	ARRB1	arrestin, beta 1	FALSE	Homo sapiens arrestin, beta 1 (ARRB1), transcript variant 1, mRNA [NM_004041]	408	GO:0005515|GO:0032717|GO:0006366|GO:0044212|GO:0005159|GO:0032715|GO:0015031|GO:0005765|GO:0007219|GO:0070374|GO:0031397|GO:0000785|GO:0031625|GO:0043027|GO:0006892|GO:0030168|GO:0031434|GO:0002031|GO:0043547|GO:0005654|GO:0008134|GO:0090240|GO:0016567|GO:0005886|GO:0035025|GO:0043149|GO:0005634|GO:0031701|GO:0035066|GO:0005829|GO:0031143|GO:0032092|GO:0005737|GO:0033138|GO:0045944|GO:0061024|GO:…	74978736	chr11	74977300	-	hs|11q13.4	NM_004041	chr11:74978736-74977300	NM_004041	Hs.503284
A_24_P902052	5.50137	2.45979	5.50137	up	DANCR	differentiation antagonizing non-protein coding RNA	FALSE	Homo sapiens differentiation antagonizing non-protein coding RNA (DANCR), long non-coding RNA [NR_024031]	57291		53579768	chr4	53579709	+	hs|4q12	NR_024031	chr4:53579709-53579768	NR_024031	Hs.744077
A_23_P79927	5.50299	2.46022	5.50299	up	NOP56	NOP56 ribonucleoprotein	FALSE	Homo sapiens NOP56 ribonucleoprotein (NOP56), transcript variant 1, mRNA [NM_006392]	10528	GO:0005515|GO:0005737|GO:0030515|GO:0031428|GO:0016020|GO:0006364|GO:0003723|GO:0070761|GO:0005730|GO:0005732|GO:0005654|GO:0000154	2636082	chr20	2636023	+	hs|20p13	NM_006392	chr20:2636023-2636082	NM_006392	Hs.376064
A_23_P152284	5.53911	2.46966	5.53911	up	SNRNP25	small nuclear ribonucleoprotein 25kDa (U11/U12)	FALSE	Homo sapiens small nuclear ribonucleoprotein 25kDa (U11/U12) (SNRNP25), mRNA [NM_024571]	79622	GO:0008380|GO:0006397|GO:0005737|GO:0005654|GO:0005634|GO:0005689|GO:0045171	105793	chr16	105507	+	hs|16p13.3	NM_024571	chr16:105507-105793	NM_024571	Hs.15277
A_24_P399083	5.6393	2.49552	5.6393	up	TXNL4B	thioredoxin-like 4B	FALSE	Homo sapiens thioredoxin-like 4B (TXNL4B), transcript variant 1, mRNA [NM_017853]	54957	GO:0000245|GO:0007067|GO:0005681|GO:0005682|GO:0046540	72119436	chr16	72119377	-	hs|16q22.2	NM_017853	chr16:72119436-72119377	NM_017853	Hs.134406
A_21_P0005881	5.69176	2.50888	5.69176	up	lnc-SLC25A32-3	lnc-SLC25A32-3:1	FALSE	LNCipedia lincRNA (lnc-SLC25A32-3), lincRNA [lnc-SLC25A32-3:1]			104510464	chr8	104510405	-	hs|8q22.3		chr8:104510464-104510405
A_23_P204364	5.70335	2.51181	5.70335	up	NOP2	NOP2 nucleolar protein	FALSE	Homo sapiens NOP2 nucleolar protein (NOP2), transcript variant 2, mRNA [NM_001033714]	4839	GO:0005515|GO:0008284|GO:0006364|GO:0005730|GO:0008757|GO:0032259	6666630	chr12	6666571	-	hs|12p13.31	NM_001033714	chr12:6666630-6666571	NM_001033714	Hs.534334
A_23_P49041	5.80027	2.53612	5.80027	up	TMEM62	transmembrane protein 62	FALSE	Homo sapiens transmembrane protein 62 (TMEM62), mRNA [NM_024956]	80021	GO:0016021	43476742	chr15	43476683	+	hs|15q15.2	NM_024956	chr15:43476683-43476742	NM_024956	Hs.511175
A_24_P156388	5.81347	2.5394	5.81347	up	TTC38	tetratricopeptide repeat domain 38	FALSE	Homo sapiens tetratricopeptide repeat domain 38 (TTC38), mRNA [NM_017931]	55020	GO:0070062	46689256	chr22	46689197	+	hs|22q13.31	NM_017931	chr22:46689197-46689256	NM_017931	Hs.435832
A_23_P215175	5.88394	2.55678	5.88394	up	ABCF2	ATP-binding cassette, sub-family F (GCN20), member 2	FALSE	Homo sapiens ATP-binding cassette, sub-family F (GCN20), member 2 (ABCF2), transcript variant 2, mRNA [NM_005692]	10061	GO:0005215|GO:0016020|GO:0008152|GO:0006810|GO:0005740|GO:0043190|GO:0016887|GO:0005524	150912012	chr7	150911266	-	hs|7q36.1	NM_005692	chr7:150912012-150911266	NM_005692	Hs.654958
A_24_P304723	5.92095	2.56583	5.92095	up	PPIB	peptidylprolyl isomerase B (cyclophilin B)	FALSE	Homo sapiens peptidylprolyl isomerase B (cyclophilin B) (PPIB), mRNA [NM_000942]	5479	GO:0000413|GO:0005515|GO:0042470|GO:0042277|GO:0048471|GO:0005783|GO:0005518|GO:0050821|GO:0003755|GO:0005634|GO:0032403|GO:0005790|GO:0060348|GO:0061077|GO:0016020|GO:0030198|GO:0032991|GO:0005788|GO:0051082|GO:0040018|GO:0070063|GO:0005925|GO:0070062	64452396	chr15	64452337	-	hs|15q22.31	NM_000942	chr15:64452396-64452337	NM_000942	Hs.434937
A_23_P50039	5.95308	2.57364	5.95308	up	MC5R	melanocortin 5 receptor	FALSE	Homo sapiens melanocortin 5 receptor (MC5R), mRNA [NM_005913]	4161	GO:0005515|GO:0005886|GO:0007187|GO:0005887|GO:0042562|GO:0030819|GO:0004977	13826337	chr18	13826278	+	hs|18p11.21	NM_005913	chr18:13826278-13826337	NM_005913	Hs.248145
A_24_P76546	6.05975	2.59926	6.05975	up	WASF2	WAS protein family, member 2	FALSE	WAS protein family, member 2 [Source:HGNC Symbol;Acc:HGNC:12733] [ENST00000618852]	10163	GO:0005515|GO:0031209|GO:0030036|GO:0030032|GO:0015629|GO:0032403|GO:0005829|GO:0005622|GO:0010592|GO:0005911|GO:0070062|GO:0030048|GO:0072673|GO:0048010|GO:0001667|GO:0003779|GO:0001525|GO:0001726|GO:0030027|GO:0051497|GO:0016601|GO:0035855|GO:0045087|GO:0007188|GO:0038096|GO:0005769	27732987	chr1	27732928	-	hs|1p36.11	AK075231	chr1:27732987-27732928		Hs.469244
A_33_P3234678	6.14084	2.61844	6.14084	up	FAM74A3	family with sequence similarity 74, member A3	FALSE	Homo sapiens family with sequence similarity 74, member A3 (FAM74A3), long non-coding RNA [NR_026801]	728495	GO:0016021	40722570	chr9	40722511	+	hs|9p13.1	NR_026801	chr9:40722511-40722570	NR_026801	Hs.723007
A_33_P3290403	6.17466	2.62636	6.17466	up	IMPA2	inositol(myo)-1(or 4)-monophosphatase 2	FALSE	Homo sapiens inositol(myo)-1(or 4)-monophosphatase 2 (IMPA2), mRNA [NM_014214]	3613	GO:0052833|GO:0052832|GO:0006021|GO:0043647|GO:0006796|GO:0044281|GO:0042803|GO:0046872|GO:0005829|GO:0007165|GO:0046854|GO:0005737|GO:0046855|GO:0008934	11999185	chr18	11999126	+	hs|18p11.21	NM_014214	chr18:11999126-11999185	NM_014214	Hs.743311
A_24_P233850	6.1808	2.62779	6.1808	up	SDHC	succinate dehydrogenase complex, subunit C, integral membrane protein, 15kDa	FALSE	Homo sapiens succinate dehydrogenase complex, subunit C, integral membrane protein, 15kDa (SDHC), transcript variant 1, mRNA [NM_003001]	6391	GO:0006099|GO:0005743|GO:0009055|GO:0044281|GO:0046872|GO:0005739|GO:0009060|GO:0022904|GO:0005749|GO:0000104|GO:0016021|GO:0044237|GO:0055114|GO:0020037|GO:0045273	161326551	chr1	161326492	+	hs|1q23.3	NM_003001	chr1:161326492-161326551	NM_003001	Hs.444472
A_33_P3393135	6.23219	2.63974	6.23219	up	HIST1H2AI	histone cluster 1, H2ai	FALSE	Homo sapiens histone cluster 1, H2ai, mRNA (cDNA clone MGC:138459 IMAGE:8327722), complete cds. [BC112254]	8329	GO:0005515|GO:0008150|GO:0046982|GO:0005634|GO:0019899|GO:0000786|GO:0003677|GO:0070062	27776001	chr6	27775942	+	hs|6p22.1	BC112254	chr6:27775942-27776001		Hs.534035
A_24_P244410	6.25839	2.64579	6.25839	up	ANAPC15	anaphase promoting complex subunit 15	FALSE	Homo sapiens anaphase promoting complex subunit 15 (ANAPC15), transcript variant 3, mRNA [NM_014042]	25906	GO:0005622|GO:0007067|GO:0005680|GO:0090266|GO:0051301	71821178	chr11	71820960	-	hs|11q13.4	NM_014042	chr11:71821178-71820960	NM_014042	Hs.38044
A_23_P102508	6.36068	2.66918	6.36068	up	SLC5A6	solute carrier family 5 (sodium/multivitamin and iodide cotransporter), member 6	FALSE	Homo sapiens solute carrier family 5 (sodium/multivitamin and iodide cotransporter), member 6 (SLC5A6), transcript variant 1, mRNA [NM_021095]	8884	GO:0012506|GO:0015887|GO:0005886|GO:0015939|GO:0006768|GO:0006767|GO:0044281|GO:0031526|GO:0055085|GO:0016020|GO:0005887|GO:0006766|GO:0008523|GO:0006810|GO:0015878|GO:0006814	27423111	chr2	27423052	-	hs|2p23.3	NM_021095	chr2:27423111-27423052	NM_021095	Hs.435735
A_23_P25935	6.53028	2.70715	6.53028	up	C14orf1	chromosome 14 open reading frame 1	FALSE	Homo sapiens chromosome 14 open reading frame 1 (C14orf1), mRNA [NM_007176]	11161	GO:0030133|GO:0008150|GO:0003674|GO:0016126|GO:0005789|GO:0016021	76117903	chr14	76117844	-	hs|14q24.3	NM_007176	chr14:76117903-76117844	NM_007176	Hs.15106
A_23_P109470	6.54953	2.71139	6.54953	up	THOC5	THO complex 5	FALSE	Homo sapiens THO complex 5 (THOC5), transcript variant 1, mRNA [NM_001002878]	8563	GO:0005515|GO:0006397|GO:0008380|GO:0000347|GO:2000002|GO:0000346|GO:0017145|GO:0001824|GO:0005634|GO:0060215|GO:0003729|GO:0045650|GO:0046784|GO:2000035|GO:0000902|GO:0005737|GO:0032786|GO:0006406|GO:0016607|GO:0030224|GO:0000445|GO:0005654|GO:0010793	29916082	chr22	29916023	-	hs|22q12.2	NM_001002878	chr22:29916082-29916023	NM_001002878	Hs.75361
A_33_P3263696	6.57562	2.71713	6.57562	up	ATG13	autophagy related 13	FALSE	Homo sapiens autophagy related 13 (ATG13), transcript variant 3, mRNA [NM_001205119]	9776	GO:0005739|GO:0005515|GO:0070969|GO:0019901|GO:0000407|GO:0000045|GO:0034273|GO:0005829	46690120	chr11	46690061	+	hs|11p11.2	NM_001205119	chr11:46690061-46690120	NM_001205119	Hs.127403
A_21_P0006800	6.60976	2.7246	6.60976	up	LINC00601	long intergenic non-protein coding RNA 601	FALSE	Homo sapiens long intergenic non-protein coding RNA 601 (LINC00601), long non-coding RNA [NR_073453]	101101772		128102888	chr10	128102829	-	hs|10q26.2		chr10:128102888-128102829	NR_073453	Hs.562258
A_24_P79755	6.75764	2.75652	6.75764	up	AKR1A1	aldo-keto reductase family 1, member A1 (aldehyde reductase)	FALSE	Homo sapiens aldo-keto reductase family 1, member A1 (aldehyde reductase) (AKR1A1), transcript variant 1, mRNA [NM_006066]	10327	GO:0046185|GO:0006081|GO:0042840|GO:0009055|GO:0005615|GO:0005829|GO:0004032|GO:0016324|GO:0019853|GO:0006006|GO:0047939|GO:0055114|GO:0070062	46032332	chr1	46032273	+	hs|1p34.1	NM_006066	chr1:46032273-46032332	NM_006066	Hs.474584
A_23_P149200	6.77785	2.76083	6.77785	up	CDC20	cell division cycle 20	FALSE	Homo sapiens cell division cycle 20 (CDC20), mRNA [NM_001255]	991	GO:0005515|GO:0007094|GO:0090129|GO:0008284|GO:0048471|GO:0016567|GO:0005634|GO:0031145|GO:0005829|GO:0051488|GO:0005737|GO:0031915|GO:0005680|GO:0005813|GO:0005819|GO:0051437|GO:0051436|GO:0008022|GO:0051439|GO:0040020|GO:0007067|GO:0007049|GO:0000922|GO:0050773|GO:0005654|GO:0000278|GO:0019899|GO:0051301	43826596	chr1	43826537	+	hs|1p34.2	NM_001255	chr1:43826537-43826596	NM_001255	Hs.524947
A_24_P327815	6.98174	2.80359	6.98174	up	STIP1	stress-induced phosphoprotein 1	FALSE	Homo sapiens stress-induced phosphoprotein 1 (STIP1), transcript variant 2, mRNA [NM_006819]	10963	GO:0005515|GO:0005794|GO:0006950|GO:0005634	63970373	chr11	63967732	+	hs|11q13.1	NM_006819	chr11:63967732-63970373	NM_006819	Hs.337295
A_23_P126623	7.57341	2.92094	7.57341	up	PGD	phosphogluconate dehydrogenase	FALSE	Homo sapiens phosphogluconate dehydrogenase (PGD), mRNA [NM_002631]	5226	GO:0050661|GO:0005975|GO:0019521|GO:0005634|GO:0044281|GO:0006098|GO:0009051|GO:0005829|GO:0004616|GO:0019322|GO:0009405|GO:0055114|GO:0070062	10478970	chr1	10478911	+	hs|1p36.22	NM_002631	chr1:10478911-10478970	NM_002631	Hs.464071
A_21_P0004456	7.74261	2.95282	7.74261	up	LOC102546294	uncharacterized LOC102546294	FALSE	Homo sapiens uncharacterized LOC102546294 (LOC102546294), long non-coding RNA [NR_105057]	102546294		147763141	chr5	147763082	-	hs|5q32		chr5:147763141-147763082	NR_105057	Hs.660461
A_21_P0014948	7.80291	2.96401	7.80291	up			FALSE	glucosidase, beta, acid pseudogene 1 [Source:HGNC Symbol;Acc:HGNC:4178] [ENST00000566701]			155185555	chr1	155185496	-	hs|1q22	XR_431075	chr1:155185555-155185496	XR_431075	Hs.719930
A_33_P3344951	8.99011	3.16834	8.99011	up	JMJD7	jumonji domain containing 7	FALSE	Homo sapiens jumonji domain containing 7 (JMJD7), mRNA [NM_001114632]	100137047		42129329	chr15	42129270	+	hs|15q15.1	NM_001114632	chr15:42129270-42129329	NM_001114632	Hs.198161
A_24_P295601	9.01367	3.17211	9.01367	up	ATG13	autophagy related 13	FALSE	Homo sapiens autophagy related 13 (ATG13), transcript variant 2, mRNA [NM_014741]	9776	GO:0005739|GO:0005515|GO:0070969|GO:0019901|GO:0000407|GO:0000045|GO:0034273|GO:0005829	46695482	chr11	46695423	+	hs|11p11.2	NM_014741	chr11:46695423-46695482	NM_014741	Hs.127403
A_24_P331560	9.30984	3.21876	9.30984	up	STS	steroid sulfatase (microsomal), isozyme S	FALSE	Homo sapiens steroid sulfatase (microsomal), isozyme S (STS), mRNA [NM_000351]	412	GO:0006665|GO:0006706|GO:0007565|GO:0005794|GO:0005886|GO:0006687|GO:0005783|GO:0044281|GO:0008484|GO:0005764|GO:0046872|GO:0043231|GO:0016020|GO:0008544|GO:0005789|GO:0004773|GO:0005788|GO:0016021|GO:0044267|GO:0043687|GO:0005768	7271786	chrX	7271727	+	hs|Xp22.31	NM_000351	chrX:7271727-7271786	NM_000351	Hs.522578
A_23_P28638	11.0229	3.46243	11.0229	up	PLEKHB2	pleckstrin homology domain containing, family B (evectins) member 2	FALSE	Homo sapiens pleckstrin homology domain containing, family B (evectins) member 2 (PLEKHB2), transcript variant 2, mRNA [NM_017958]	55041	GO:0055038	131904657	chr2	131904598	+	hs|2q21.1	NM_017958	chr2:131904598-131904657	NM_017958	Hs.469944
A_23_P166884	15.2986	3.93533	15.2986	up	GNAT1	guanine nucleotide binding protein (G protein), alpha transducing activity polypeptide 1	FALSE	Homo sapiens guanine nucleotide binding protein (G protein), alpha transducing activity polypeptide 1 (GNAT1), transcript variant 2, mRNA [NM_000172]	2779	GO:0000035|GO:0060041|GO:0005886|GO:0007603|GO:0042622|GO:0008283|GO:0003924|GO:0009642|GO:0046872|GO:0005829|GO:0071257|GO:0016324|GO:0050908|GO:0043025|GO:0009416|GO:0004871|GO:0001580|GO:0016056|GO:0001664|GO:0019901|GO:0051343|GO:0051344|GO:0005834|GO:0022400|GO:0031683|GO:0005525|GO:0050917|GO:0006184|GO:0007165|GO:0001917|GO:0016020|GO:0032391|GO:0007188|GO:0019003|GO:0042462|GO:0007601|GO:…	50231014	chr3	50230955	+	hs|3p21.31	NM_000172	chr3:50230955-50231014	NM_000172	Hs.517978
A_24_P225961	15.668	3.96975	15.668	up	DAG1	dystroglycan 1 (dystrophin-associated glycoprotein 1)	FALSE	Homo sapiens dystroglycan 1 (dystrophin-associated glycoprotein 1) (DAG1), transcript variant 2, mRNA [NM_004393]	1605	GO:0005515|GO:0002162|GO:0034453|GO:0071679|GO:0016340|GO:0006607|GO:0005615|GO:0032403|GO:0016010|GO:0016011|GO:0001618|GO:0030198|GO:0045211|GO:0006509|GO:0008307|GO:0005856|GO:0042169|GO:0070062|GO:0030336|GO:0005509|GO:0030027|GO:0005604|GO:0060441|GO:0051393|GO:0043237|GO:0017166|GO:0009279|GO:0043034|GO:0005654|GO:0045121|GO:0005925|GO:0060445|GO:0051898|GO:0005886|GO:0022011|GO:0043434|GO:…	49572253	chr3	49572194	+	hs|3p21.31	NM_004393	chr3:49572194-49572253	NM_004393	Hs.76111
A_23_P204847	15.8866	3.98974	15.8866	up	LCP1	lymphocyte cytosolic protein 1 (L-plastin)	FALSE	Homo sapiens lymphocyte cytosolic protein 1 (L-plastin) (LCP1), mRNA [NM_002298]	3936	GO:0044319|GO:0005886|GO:0005884|GO:0031100|GO:0010737|GO:0030175|GO:0015629|GO:0032432|GO:0005615|GO:0005829|GO:0042802|GO:0005737|GO:0051015|GO:0033157|GO:0051017|GO:0002286|GO:0070062|GO:0001725|GO:0005509|GO:0003779|GO:0001891|GO:0032587|GO:0001726|GO:0016477|GO:0005925	46700396	chr13	46700337	-	hs|13q14.13	NM_002298	chr13:46700396-46700337	NM_002298	Hs.381099
A_21_P0008429	-50.6209	-5.66166	50.6209	down	lnc-KLHL28-3	lnc-KLHL28-3:2	FALSE	LNCipedia lincRNA (lnc-KLHL28-3), lincRNA [lnc-KLHL28-3:2]			45234728	chr14	45234277	-	hs|14q21.2		chr14:45234728-45234277
A_23_P13094	-15.5764	-3.96129	15.5764	down	MMP10	matrix metallopeptidase 10 (stromelysin 2)	FALSE	Homo sapiens matrix metallopeptidase 10 (stromelysin 2) (MMP10), mRNA [NM_002425]	4319	GO:0030334|GO:0022617|GO:0030198|GO:0030574|GO:0005509|GO:0006508|GO:0005578|GO:0008270|GO:0005576|GO:0004222|GO:0005615	102641464	chr11	102641405	-	hs|11q22.2	NM_002425	chr11:102641464-102641405	NM_002425	Hs.2258
A_21_P0007867	-11.1111	-3.47393	11.1111	down	lnc-FBXL14-2	lnc-FBXL14-2:2	FALSE	LNCipedia lincRNA (lnc-FBXL14-2), lincRNA [lnc-FBXL14-2:2]			1764127	chr12	1764068	-	hs|12p13.33		chr12:1764127-1764068
A_23_P125588	-10.5374	-3.39744	10.5374	down	TNMD	tenomodulin	FALSE	Homo sapiens tenomodulin (TNMD), mRNA [NM_022144]	64102	GO:0071773|GO:0005737|GO:0035990|GO:0001937|GO:0001886|GO:0016525|GO:0016021|GO:0005635	99854019	chrX	99852602	+	hs|Xq22.1	NM_022144	chrX:99852602-99854019	NM_022144	Hs.132957
A_21_P0005187	-10.3426	-3.37053	10.3426	down	lnc-DLL1-4	lnc-DLL1-4:1	FALSE	LNCipedia lincRNA (lnc-DLL1-4), lincRNA [lnc-DLL1-4:1]			170453210	chr6	170453151	-	hs|6q27		chr6:170453210-170453151
A_33_P3410235	-9.56192	-3.2573	9.56192	down	DUOXA1	dual oxidase maturation factor 1	FALSE	Homo sapiens dual oxidase maturation factor 1 (DUOXA1), transcript variant 5, mRNA [NM_001276267]	90527	GO:2000609|GO:0005886|GO:0045666|GO:0050727|GO:0005789|GO:0016021|GO:0015031|GO:2000379|GO:0042743	45409747	chr15	45409688	-	hs|15q21.1	NM_001276267	chr15:45409747-45409688	NM_001276267	Hs.356664
A_23_P55632	-7.95305	-2.99151	7.95305	down	SERPINB3	serpin peptidase inhibitor, clade B (ovalbumin), member 3	FALSE	Homo sapiens serpin peptidase inhibitor, clade B (ovalbumin), member 3 (SERPINB3), mRNA [NM_006919]	6317	GO:0010951|GO:0005737|GO:0004867|GO:0001618|GO:0010466|GO:0005634|GO:0009615|GO:0043086|GO:0031982|GO:0005615|GO:0070062|GO:0045861	61322826	chr18	61322767	-	hs|18q21.33	NM_006919	chr18:61322826-61322767	NM_006919	Hs.227948
A_23_P165624	-7.2742	-2.86279	7.2742	down	TNFAIP6	tumor necrosis factor, alpha-induced protein 6	FALSE	Homo sapiens tumor necrosis factor, alpha-induced protein 6 (TNFAIP6), mRNA [NM_007115]	7130	GO:0007165|GO:0030335|GO:0006954|GO:0005540|GO:0007267|GO:0007155|GO:0005615|GO:0030728	152226654	chr2	152226595	+	hs|2q23.3	NM_007115	chr2:152226595-152226654	NM_007115	Hs.437322
A_23_P411825	-7.22905	-2.85381	7.22905	down	CCDC148	coiled-coil domain containing 148	FALSE	Homo sapiens coiled-coil domain containing 148 (CCDC148), transcript variant 1, mRNA [NM_138803]	130940		159195526	chr2	159195385	-	hs|2q24.1	NM_138803	chr2:159195526-159195385	NM_138803	Hs.668597
A_33_P3389728	-6.58804	-2.71985	6.58804	down	NR5A2	nuclear receptor subfamily 5, group A, member 2	FALSE	Homo sapiens nuclear receptor subfamily 5, group A, member 2 (NR5A2), transcript variant 1, mRNA [NM_205860]	2494	GO:0005515|GO:0010467|GO:0003700|GO:0006367|GO:0044212|GO:0003705|GO:0003707|GO:0005634|GO:0009790|GO:0005737|GO:0005543|GO:0045944|GO:0042127|GO:0043401|GO:0008206|GO:0004879|GO:0045070|GO:0042632|GO:0006355|GO:0042592|GO:0000978|GO:0003677|GO:0043565|GO:0001077|GO:0031018|GO:0005654|GO:0008270|GO:0045893|GO:0030522	200146494	chr1	200146435	+	hs|1q32.1	NM_205860	chr1:200146435-200146494	NM_205860	Hs.33446
A_23_P502413	-6.22407	-2.63786	6.22407	down	SERPINB4	serpin peptidase inhibitor, clade B (ovalbumin), member 4	FALSE	Homo sapiens serpin peptidase inhibitor, clade B (ovalbumin), member 4 (SERPINB4), transcript variant 1, mRNA [NM_002974]	6318	GO:0030162|GO:0010951|GO:0005737|GO:0004867|GO:0010466|GO:0019899|GO:0005615|GO:0070062	61304984	chr18	61304925	-	hs|18q21.33	NM_002974	chr18:61304984-61304925	NM_002974	Hs.123035
A_23_P129133	-5.62734	-2.49245	5.62734	down	OCA2	oculocutaneous albinism II	FALSE	Homo sapiens oculocutaneous albinism II (OCA2), transcript variant 1, mRNA [NM_000275]	4948	GO:0005515|GO:0033162|GO:0005215|GO:0005302|GO:0006726|GO:0008283|GO:0007286|GO:0030318|GO:0005765|GO:0055085|GO:0005737|GO:0042438|GO:0005789|GO:0015828|GO:0016021|GO:0010008	28000126	chr15	28000067	-	hs|15q12	NM_000275	chr15:28000126-28000067	NM_000275	Hs.654411
A_23_P376488	-5.45927	-2.44871	5.45927	down	TNF	tumor necrosis factor	FALSE	Homo sapiens tumor necrosis factor (TNF), mRNA [NM_000594]	7124	GO:0032755|GO:0005515|GO:0009651|GO:0019722|GO:0032715|GO:0001819|GO:0002020|GO:0005615|GO:0042802|GO:0031622|GO:0043068|GO:0030730|GO:0000165|GO:0030198|GO:0034116|GO:0031663|GO:0000060|GO:0032729|GO:0005164|GO:0002876|GO:0009986|GO:0001891|GO:0032722|GO:0000122|GO:0005125|GO:0033209|GO:0005887|GO:0009897|GO:0008625|GO:0042346|GO:0002439|GO:0008285|GO:0005886|GO:0006927|GO:0002740|GO:0010693|GO:…	31545896	chr6	31545837	+	hs|6p21.33	NM_000594	chr6:31545837-31545896	NM_000594	Hs.241570
A_32_P228167	-5.36506	-2.42359	5.36506	down	C12orf50	chromosome 12 open reading frame 50	FALSE	Homo sapiens chromosome 12 open reading frame 50 (C12orf50), mRNA [NM_152589]	160419		88373916	chr12	88373857	-	hs|12q21.32	NM_152589	chr12:88373916-88373857	NM_152589	Hs.112930
A_33_P3356821	-5.3102	-2.40877	5.3102	down	LCE1C	late cornified envelope 1C	FALSE	Homo sapiens late cornified envelope 1C (LCE1C), transcript variant 1, mRNA [NM_178351]	353133	GO:0031424	152777370	chr1	152777311	-	hs|1q21.3	NM_178351	chr1:152777370-152777311	NM_178351	Hs.516429
A_23_P425332	-5.05373	-2.33735	5.05373	down	PPP4R4	protein phosphatase 4, regulatory subunit 4	FALSE	Homo sapiens protein phosphatase 4, regulatory subunit 4 (PPP4R4), transcript variant 1, mRNA [NM_058237]	57718	GO:0005515|GO:0008287|GO:0005737|GO:0019888|GO:0080163|GO:0032515	94745872	chr14	94745813	+	hs|14q32.13	NM_058237	chr14:94745813-94745872	NM_058237	Hs.259599
A_23_P76078	-5.02262	-2.32844	5.02262	down	IL23A	interleukin 23, alpha subunit p19	FALSE	Homo sapiens interleukin 23, alpha subunit p19 (IL23A), mRNA [NM_016584]	51561	GO:0005515|GO:2000318|GO:0042346|GO:0048771|GO:0032733|GO:0032693|GO:0042523|GO:0032735|GO:0032819|GO:0042520|GO:2000330|GO:0032816|GO:0042104|GO:0051607|GO:0006954|GO:0042098|GO:0043382|GO:0045944|GO:0002827|GO:0042102|GO:0051135|GO:0045519|GO:0032729|GO:0010535|GO:0032740|GO:0032725|GO:0032760|GO:0042517|GO:0045672|GO:0042510|GO:0005125|GO:0050829|GO:0045087|GO:0002230|GO:0001916|GO:0034105|GO:…	56734142	chr12	56734083	+	hs|12q13.3	NM_016584	chr12:56734083-56734142	NM_016584	Hs.98309
A_21_P0011829	-4.62535	-2.20956	4.62535	down			FALSE				101225788	chr2	101225729	+	hs|2q11.2		chr2:101225729-101225788
A_21_P0007498	-4.54194	-2.18331	4.54194	down	LOC101927592	uncharacterized LOC101927592	FALSE	Homo sapiens uncharacterized LOC101927592 (LOC101927592), long non-coding RNA [NR_104646]	101927592		127399907	chr12	127399848	-	hs|12q24.32	NR_104646	chr12:127399907-127399848	NR_104646	Hs.385663
A_21_P0012626	-4.32714	-2.11342	4.32714	down			FALSE	Homo sapiens, clone IMAGE:5210997, mRNA. [BC032464]			154601683	chr4	154601624	+	hs|4q31.3		chr4:154601624-154601683		Hs.382102
A_19_P00322900	-4.21766	-2.07644	4.21766	down	MIAT	myocardial infarction associated transcript (non-protein coding)	FALSE	Homo sapiens myocardial infarction associated transcript (non-protein coding) (MIAT), transcript variant 1, long non-coding RNA [NR_003491]	440823		27072338	chr22	27072279	+	hs|22q12.1	NR_003491	chr22:27072279-27072338	NR_003491	Hs.517502
A_24_P245379	-4.16973	-2.05995	4.16973	down	SERPINB2	serpin peptidase inhibitor, clade B (ovalbumin), member 2	FALSE	Homo sapiens serpin peptidase inhibitor, clade B (ovalbumin), member 2 (SERPINB2), transcript variant 2, mRNA [NM_002575]	5055	GO:0010951|GO:0043066|GO:0005737|GO:0005886|GO:0007596|GO:0004867|GO:0005576|GO:0042730|GO:0005615	61570261	chr18	61570202	+	hs|18q21.33	NM_002575	chr18:61570202-61570261	NM_002575	Hs.594481
A_23_P92499	-4.16441	-2.05811	4.16441	down	TLR2	toll-like receptor 2	FALSE	Homo sapiens toll-like receptor 2 (TLR2), mRNA [NM_003264]	7097	GO:0005515|GO:0032755|GO:0034123|GO:0042995|GO:0006691|GO:0032757|GO:0042497|GO:0042498|GO:0002752|GO:0002755|GO:0042495|GO:0042496|GO:0044130|GO:0031663|GO:0032728|GO:0032868|GO:0038124|GO:0046982|GO:0009986|GO:0032760|GO:0038123|GO:0034134|GO:0042834|GO:0042535|GO:0009636|GO:0032722|GO:0002224|GO:0005887|GO:0045087|GO:0032570|GO:0009897|GO:0008329|GO:0004888|GO:0042346|GO:0008285|GO:0034142|GO:…	154626465	chr4	154626406	+	hs|4q31.3	NM_003264	chr4:154626406-154626465	NM_003264	Hs.519033
A_23_P67198	-4.15399	-2.0545	4.15399	down	CPAMD8	C3 and PZP-like, alpha-2-macroglobulin domain containing 8	FALSE	Homo sapiens C3 and PZP-like, alpha-2-macroglobulin domain containing 8 (CPAMD8), mRNA [NM_015692]	27151	GO:0010951|GO:0005886|GO:0004867|GO:0005615	17003871	chr19	17003812	-	hs|19p13.11	NM_015692	chr19:17003871-17003812	NM_015692	Hs.631644
A_23_P50508	-4.11397	-2.04053	4.11397	down	PLA2G4C	phospholipase A2, group IVC (cytosolic, calcium-independent)	FALSE	Homo sapiens phospholipase A2, group IVC (cytosolic, calcium-independent) (PLA2G4C), transcript variant 1, mRNA [NM_003706]	8605	GO:0019369|GO:0007567|GO:0036149|GO:0044281|GO:0005635|GO:0005829|GO:0035556|GO:0005543|GO:0006954|GO:0016020|GO:0047499|GO:0005789|GO:0005654|GO:0046475|GO:0006644|GO:0005938|GO:0036151|GO:0046474|GO:0036152	48551307	chr19	48551248	-	hs|19q13.33	NM_003706	chr19:48551307-48551248	NM_003706	Hs.631562
A_23_P31945	-4.08085	-2.02887	4.08085	down	IL33	interleukin 33	FALSE	Homo sapiens interleukin 33 (IL33), transcript variant 1, mRNA [NM_033439]	90865	GO:0032755|GO:0005515|GO:0030133|GO:0032753|GO:0032754|GO:0043032|GO:0005694|GO:0032436|GO:0005634|GO:0032736|GO:0097191|GO:0005125|GO:0005615|GO:0006351|GO:0042092|GO:0051025|GO:0045944|GO:0002686|GO:0051024|GO:0050729|GO:0002826|GO:0002830|GO:0032689|GO:0090197	6257431	chr9	6257372	+	hs|9p24.1	NM_033439	chr9:6257372-6257431	NM_033439	Hs.731660
A_32_P87013	-4.0705	-2.02521	4.0705	down	CXCL8	chemokine (C-X-C motif) ligand 8	FALSE	Homo sapiens chemokine (C-X-C motif) ligand 8 (CXCL8), mRNA [NM_000584]	3576	GO:0005515|GO:0034976|GO:0005153|GO:0008285|GO:0019722|GO:0002237|GO:0006928|GO:0005615|GO:0030155|GO:0030968|GO:0045091|GO:0031623|GO:0035556|GO:0006955|GO:0006954|GO:0006935|GO:0071356|GO:0007050|GO:0008009|GO:0070098|GO:0045744|GO:0030593|GO:0005576|GO:0048566|GO:0001525|GO:0044344|GO:0050930|GO:0007165|GO:0071222|GO:0007186|GO:0071347|GO:0090023|GO:0042119|GO:0006987|GO:0044267	74609324	chr4	74609265	+	hs|4q13.3	NM_000584	chr4:74609265-74609324	NM_000584	Hs.624
A_24_P391604	-4.05388	-2.0193	4.05388	down	KRTAP6-3	keratin associated protein 6-3	FALSE	Homo sapiens keratin associated protein 6-3 (KRTAP6-3), mRNA [NM_181605]	337968	GO:0005882	31965052	chr21	31964993	+	hs|21q22.11	NM_181605	chr21:31964993-31965052	NM_181605	Hs.553691
A_24_P365349	-4.01224	-2.00441	4.01224	down	CACNG7	calcium channel, voltage-dependent, gamma subunit 7	FALSE	Homo sapiens calcium channel, voltage-dependent, gamma subunit 7 (CACNG7), mRNA [NM_031896]	59284	GO:0005245|GO:0032281|GO:2000311|GO:0070588|GO:0006816|GO:0005891	54446958	chr19	54446899	+	hs|19q13.42	NM_031896	chr19:54446899-54446958	NM_031896	Hs.631597
A_32_P69368	-4.00132	-2.00047	4.00132	down	ID2	inhibitor of DNA binding 2, dominant negative helix-loop-helix protein	FALSE	Homo sapiens inhibitor of DNA binding 2, dominant negative helix-loop-helix protein (ID2), mRNA [NM_002166]	3398	GO:0001656|GO:0005515|GO:0043353|GO:2000045|GO:0071158|GO:0048541|GO:0046983|GO:0000785|GO:0071285|GO:0005813|GO:2000178|GO:0007275|GO:0000122|GO:0045651|GO:0032922|GO:0071931|GO:0019216|GO:0043392|GO:0044325|GO:0043234|GO:0033598|GO:0045648|GO:0045600|GO:0005654|GO:0045893|GO:0045892|GO:0090398|GO:0045578|GO:0045475|GO:0003166|GO:0005634|GO:0045777|GO:0043433|GO:0005829|GO:0005737|GO:0021772|GO:…	8824341	chr2	8824282	+	hs|2p25.1	NM_002166	chr2:8824282-8824341	NM_002166	Hs.180919
A_23_P86599	-3.93508	-1.97639	3.93508	down	DMBT1	deleted in malignant brain tumors 1	FALSE	Homo sapiens deleted in malignant brain tumors 1 (DMBT1), transcript variant 2, mRNA [NM_007329]	1755	GO:0005515|GO:0001833|GO:0005578|GO:0005576|GO:0015031|GO:0005615|GO:0035375|GO:0006898|GO:0051607|GO:0030858|GO:0002221|GO:0005737|GO:0042589|GO:0045087|GO:0030855|GO:0030670|GO:0016032|GO:0043152|GO:0070062|GO:0048306|GO:0005044|GO:0008329|GO:0019898	124403211	chr10	124403152	+	hs|10q26.13	NM_007329	chr10:124403152-124403211	NM_007329	Hs.279611
A_24_P375205	-3.89543	-1.96178	3.89543	down	MKL2	MKL/myocardin-like 2	FALSE	Homo sapiens cDNA FLJ36258 fis, clone THYMU2002450. [AK093577]	57496	GO:0005515|GO:0003700|GO:0003713|GO:0048514|GO:0003779|GO:0005634|GO:0001701|GO:0006351|GO:0045844|GO:0048738|GO:0001889|GO:0003007|GO:0005737|GO:0007517|GO:0048568|GO:0045944|GO:0051145	14334577	chr16	14334518	+	hs|16p13.12	AK093577	chr16:14334518-14334577		Hs.49143
A_21_P0000432	-3.82928	-1.93707	3.82928	down	SNORD113-4	small nucleolar RNA, C/D box 113-4	FALSE	Homo sapiens small nucleolar RNA, C/D box 113-4 (SNORD113-4), small nucleolar RNA [NR_003232]	767564		101402901	chr14	101402842	+	hs|14q32.31	NR_003232	chr14:101402842-101402901	NR_003232
A_23_P17065	-3.73948	-1.90284	3.73948	down	CCL20	chemokine (C-C motif) ligand 20	FALSE	Homo sapiens chemokine (C-C motif) ligand 20 (CCL20), transcript variant 1, mRNA [NM_004591]	6364	GO:0005515|GO:0008009|GO:2000406|GO:0007267|GO:0050726|GO:0005576|GO:0005615|GO:0007165|GO:0071223|GO:0006955|GO:0071222|GO:0006954|GO:0006935|GO:0060326|GO:0042060|GO:0051770|GO:0042742	228681836	chr2	228681100	+	hs|2q36.3	NM_004591	chr2:228681100-228681836	NM_004591	Hs.75498
A_23_P25155	-3.63363	-1.86141	3.63363	down	GPR84	G protein-coupled receptor 84	FALSE	Homo sapiens G protein-coupled receptor 84 (GPR84), mRNA [NM_020370]	53831	GO:0043235|GO:0008150|GO:0007186|GO:0005886|GO:0004930|GO:0016021	54756423	chr12	54756364	-	hs|12q13.13	NM_020370	chr12:54756423-54756364	NM_020370	Hs.306199
A_23_P217269	-3.61129	-1.85251	3.61129	down	VSIG4	V-set and immunoglobulin domain containing 4	FALSE	Homo sapiens V-set and immunoglobulin domain containing 4 (VSIG4), transcript variant 1, mRNA [NM_007268]	11326	GO:0032703|GO:0006957|GO:0005515|GO:0016021|GO:0070062|GO:0042130	65241745	chrX	65241686	-	hs|Xq12	NM_007268	chrX:65241745-65241686	NM_007268	Hs.8904
A_33_P3239455	-3.58774	-1.84308	3.58774	down	GTF2IRD2B	GTF2I repeat domain containing 2B	FALSE	Homo sapiens GTF2I repeat domain containing 2B (GTF2IRD2B), mRNA [NM_001003795]	389524	GO:0006355|GO:0005634|GO:0003677|GO:0006351	74554834	chr7	74554775	+	hs|7q11.23	NM_001003795	chr7:74554775-74554834	NM_001003795	Hs.647039
A_24_P241183	-3.58503	-1.84199	3.58503	down	CLEC2D	C-type lectin domain family 2, member D	FALSE	Homo sapiens C-type lectin domain family 2, member D (CLEC2D), transcript variant 1, mRNA [NM_013269]	29121	GO:0016020|GO:0009986|GO:0005887|GO:0005783|GO:0030246|GO:0007166|GO:0004888	9833609	chr12	9833550	+	hs|12p13.31	NM_013269	chr12:9833550-9833609	NM_013269	Hs.268326
A_33_P3252068	-3.57215	-1.83679	3.57215	down	KDM7A	lysine (K)-specific demethylase 7A	FALSE	Homo sapiens lysine (K)-specific demethylase 7A (KDM7A), mRNA [NM_030647]	80853	GO:0032454|GO:0035574|GO:0035575|GO:0005506|GO:0005730|GO:0006325|GO:0005634|GO:0035064|GO:0051864|GO:0006351|GO:0070544|GO:0071557|GO:0016706|GO:0005654|GO:0008270|GO:0030901|GO:0045893|GO:0071558|GO:0055114|GO:0033169	139796415	chr7	139796356	-	hs|7q34	NM_030647	chr7:139796415-139796356	NM_030647	Hs.308710
A_23_P139418	-3.56696	-1.8347	3.56696	down	GALNT18	polypeptide N-acetylgalactosaminyltransferase 18	FALSE	Homo sapiens polypeptide N-acetylgalactosaminyltransferase 18 (GALNT18), mRNA [NM_198516]	374378	GO:0004653|GO:0000139|GO:0030246|GO:0006486|GO:0016021|GO:0046872	11292667	chr11	11292608	-	hs|11p15.3	NM_198516	chr11:11292667-11292608	NM_198516	Hs.655152
A_23_P218626	-3.55581	-1.83018	3.55581	down	NEU4	sialidase 4	FALSE	Homo sapiens sialidase 4 (NEU4), transcript variant 1, mRNA [NM_080741]	129807	GO:0005515|GO:0006665|GO:0009313|GO:0006687|GO:0006689|GO:0004308|GO:0044281|GO:0005764|GO:0052794|GO:0005739|GO:0052796|GO:0052795|GO:0019866|GO:0006516|GO:0006488|GO:0044267|GO:0043687|GO:0018279|GO:0043202	242758532	chr2	242758473	+	hs|2q37.3	NM_080741	chr2:242758473-242758532	NM_080741	Hs.551747
A_23_P214079	-3.54257	-1.8248	3.54257	down	SPINK1	serine peptidase inhibitor, Kazal type 1	FALSE	Homo sapiens serine peptidase inhibitor, Kazal type 1 (SPINK1), mRNA [NM_003122]	6690	GO:0010751|GO:0005515|GO:0060046|GO:0004866|GO:0004867|GO:0050732|GO:1900004|GO:2001256|GO:0005615|GO:0090281|GO:0070062	147207585	chr5	147204211	-	hs|5q32	NM_003122	chr5:147207585-147204211	NM_003122	Hs.407856
A_33_P3237150	-3.47907	-1.7987	3.47907	down	BMP2	bone morphogenetic protein 2	FALSE	Homo sapiens bone morphogenetic protein 2 (BMP2), mRNA [NM_001200]	650	GO:0005515|GO:0001658|GO:0003181|GO:0009790|GO:0005615|GO:0010894|GO:0003308|GO:0007507|GO:0007219|GO:0002062|GO:0030198|GO:0009887|GO:0033690|GO:0004745|GO:0030335|GO:0030501|GO:0009986|GO:0019211|GO:0000122|GO:0021978|GO:0030509|GO:0005160|GO:0005125|GO:0001701|GO:0001649|GO:0003130|GO:0001501|GO:0045165|GO:0045600|GO:0040007|GO:0035630|GO:0008083|GO:0008285|GO:0042482|GO:0007267|GO:0010718|GO:…	6760869	chr20	6760810	+	hs|20p12.3	NM_001200	chr20:6760810-6760869	NM_001200	Hs.73853
A_23_P151506	-3.46946	-1.79471	3.46946	down	PLEK2	pleckstrin 2	FALSE	Homo sapiens pleckstrin 2 (PLEK2), mRNA [NM_016445]	26499	GO:0035556|GO:0005737|GO:0030036|GO:0031258|GO:0005856	67853870	chr14	67853811	-	hs|14q23.3	NM_016445	chr14:67853870-67853811	NM_016445	Hs.170473
A_33_P3226832	-3.46168	-1.79147	3.46168	down	F3	coagulation factor III (thromboplastin, tissue factor)	FALSE	Homo sapiens coagulation factor III (thromboplastin, tissue factor) (F3), transcript variant 1, mRNA [NM_001993]	2152	GO:0005515|GO:0051897|GO:0030335|GO:0004896|GO:0005886|GO:0009986|GO:0006919|GO:0019221|GO:0002543|GO:0002020|GO:0005615|GO:0045766|GO:0031233|GO:0050927|GO:0031012|GO:0005543|GO:0001938|GO:0007596|GO:0002541|GO:0007598|GO:0010641|GO:0016021|GO:0070062	94995139	chr1	94995080	-	hs|1p21.3	NM_001993	chr1:94995139-94995080	NM_001993	Hs.62192
A_33_P3251771	-3.42259	-1.77509	3.42259	down	CYLD	cylindromatosis (turban tumor syndrome)	FALSE	Homo sapiens cylindromatosis (turban tumor syndrome) (CYLD), transcript variant 1, mRNA [NM_015247]	1540	GO:0005515|GO:0006511|GO:0005881|GO:2001238|GO:0042347|GO:0048471|GO:0004843|GO:0070423|GO:0035872|GO:0036064|GO:0005829|GO:0002181|GO:0070536|GO:0045581|GO:2001242|GO:0016055|GO:0090090|GO:0070064|GO:0032480|GO:0005813|GO:0070266|GO:0003735|GO:0019901|GO:0005819|GO:0030496|GO:0032088|GO:0031234|GO:0070507|GO:0007346|GO:0007049|GO:0045087|GO:0008270|GO:0005654	50835792	chr16	50835733	+	hs|16q12.1	NM_015247	chr16:50835733-50835792	NM_015247	Hs.578973
A_33_P3214119	-3.39343	-1.76274	3.39343	down			FALSE	aminopeptidase puromycin sensitive [Source:HGNC Symbol;Acc:HGNC:7900] [ENST00000528751]			45654525	chr17	45654466	+	hs|17q21.32	XM_006722257	chr17:45654466-45654525	XM_006722257
A_33_P3354607	-3.39299	-1.76256	3.39299	down	CCL4L2	chemokine (C-C motif) ligand 4-like 2	FALSE	Homo sapiens chemokine (C-C motif) ligand 4-like 2 (CCL4L2), transcript variant CCL4L2b2, mRNA [NM_001291470]	9560		34539966	chr17	34539907	+	hs|17q12	NM_001291470	chr17:34539907-34539966	NM_001291470	Hs.449862
A_33_P3226775	-3.37302	-1.75404	3.37302	down	MUC20	mucin 20, cell surface associated	FALSE	Homo sapiens mucin 20, cell surface associated (MUC20), transcript variant S, mRNA [NM_001098516]	200958	GO:0000187|GO:0016324|GO:0048012|GO:0009925|GO:0006493|GO:0005796|GO:0031528|GO:0016266|GO:0051260|GO:0005576|GO:0044267|GO:0043687	195464522	chr3	195464463	+	hs|3q29	NM_001098516	chr3:195464463-195464522		Hs.308992
A_24_P184445	-3.35162	-1.74486	3.35162	down	MMP19	matrix metallopeptidase 19	FALSE	Homo sapiens matrix metallopeptidase 19 (MMP19), transcript variant 1, mRNA [NM_002429]	4327	GO:0005509|GO:0005578|GO:0001554|GO:0001542|GO:0005576|GO:0001525|GO:0051591|GO:0030154|GO:0001541|GO:0022617|GO:0030198|GO:0030574|GO:0006508|GO:0008270|GO:0009725|GO:0004222	56229481	chr12	56229422	-	hs|12q13.2	NM_002429	chr12:56229481-56229422	NM_002429	Hs.591033
A_23_P114947	-3.3515	-1.74481	3.3515	down	RGS2	regulator of G-protein signaling 2	FALSE	Homo sapiens regulator of G-protein signaling 2 (RGS2), mRNA [NM_002923]	5997	GO:0005515|GO:0005516|GO:0043005|GO:0005886|GO:0038032|GO:0007283|GO:0060087|GO:0005829|GO:0005739|GO:0010614|GO:0005737|GO:0060452|GO:0043407|GO:0043951|GO:0031116|GO:0045744|GO:0005730|GO:0048487|GO:0006417|GO:0010519|GO:0043547|GO:0007049|GO:0008277|GO:0050873|GO:0009898|GO:0055119|GO:0071877|GO:0005096	192781110	chr1	192781051	+	hs|1q31.2	NM_002923	chr1:192781051-192781110	NM_002923	Hs.78944
A_23_P151975	-3.31747	-1.73009	3.31747	down	RHCG	Rh family, C glycoprotein	FALSE	Homo sapiens Rh family, C glycoprotein (RHCG), transcript variant 1, mRNA [NM_016321]	51458	GO:0005886|GO:0015696|GO:0030506|GO:0006873|GO:0008519|GO:0042592|GO:0031410|GO:0055085|GO:0006885|GO:0016323|GO:0016324|GO:0005887|GO:0015837|GO:0030855|GO:0072488|GO:0070634|GO:0070062	90014814	chr15	90014755	-	hs|15q26.1	NM_016321	chr15:90014814-90014755	NM_016321	Hs.459284
A_33_P3395823	-3.24765	-1.6994	3.24765	down	KCNQ2	potassium channel, voltage gated KQT-like subfamily Q, member 2	FALSE	Homo sapiens potassium channel, voltage gated KQT-like subfamily Q, member 2 (KCNQ2), transcript variant 5, mRNA [NM_172109]	3785	GO:0005251|GO:0005886|GO:0030506|GO:0005267|GO:0007268|GO:0019226|GO:0007399|GO:0043194|GO:0033268|GO:0007411|GO:0005249|GO:0008076|GO:0034765|GO:0016021|GO:0006813|GO:0071805	62065157	chr20	62065098	-	hs|20q13.33	NM_172109	chr20:62065157-62065098	NM_172109	Hs.161851
A_33_P3377380	-3.24001	-1.696	3.24001	down	lnc-PABPC4-2	lnc-PABPC4-2:4	FALSE	Q5TGA2_HUMAN (Q5TGA2) Peptidylprolyl isomerase E (Cyclophilin E), partial (29%) [THC2586785]			39990685	chr1	39990626	-	hs|1p34.3	AK093659	chr1:39990685-39990626		Hs.472508
A_23_P2181	-3.19076	-1.6739	3.19076	down	CYB5R2	cytochrome b5 reductase 2	FALSE	Homo sapiens cytochrome b5 reductase 2 (CYB5R2), transcript variant 2, mRNA [NM_016229]	51700	GO:0005739|GO:0016020|GO:0004128|GO:0016126|GO:0005634|GO:0055114	7686411	chr11	7686352	-	hs|11p15.4	NM_016229	chr11:7686411-7686352	NM_016229	Hs.414362
A_23_P19624	-3.18412	-1.6709	3.18412	down	BMP6	bone morphogenetic protein 6	FALSE	Homo sapiens bone morphogenetic protein 6 (BMP6), mRNA [NM_001718]	654	GO:0051216|GO:0001654|GO:0050714|GO:0060395|GO:0005615|GO:0006879|GO:0030539|GO:0005737|GO:0006955|GO:0006954|GO:0045944|GO:0043408|GO:0010039|GO:0032026|GO:0032332|GO:0032526|GO:0050679|GO:0014823|GO:0030501|GO:0046982|GO:0001822|GO:0031988|GO:0010862|GO:0051384|GO:0042981|GO:0003323|GO:0030509|GO:2000860|GO:0005160|GO:0005125|GO:0001649|GO:0045669|GO:0001958|GO:0001501|GO:0001938|GO:0070700|GO:…	7881454	chr6	7881395	+	hs|6p24.3	NM_001718	chr6:7881395-7881454	NM_001718	Hs.285671
A_23_P72096	-3.18215	-1.67	3.18215	down	IL1A	interleukin 1, alpha	FALSE	Homo sapiens interleukin 1, alpha (IL1A), mRNA [NM_000575]	3552	GO:0005515|GO:0008285|GO:0008283|GO:0019221|GO:0046330|GO:0050715|GO:0005615|GO:0035234|GO:0005829|GO:0034605|GO:0006955|GO:0006954|GO:0045944|GO:2001240|GO:0001660|GO:0070374|GO:0043123|GO:0005149|GO:0005507|GO:0006915|GO:0005576|GO:0002248|GO:0045840|GO:0005125|GO:0010575|GO:0045766|GO:0097192|GO:0045086|GO:0046688	113532421	chr2	113532362	-	hs|2q13	NM_000575	chr2:113532421-113532362	NM_000575	Hs.1722
A_33_P3297020	-3.15567	-1.65795	3.15567	down	PSORS1C3	psoriasis susceptibility 1 candidate 3 (non-protein coding)	FALSE	Homo sapiens psoriasis susceptibility 1 candidate 3 (non-protein coding) (PSORS1C3), long non-coding RNA [NR_026816]	100130889		31141572	chr6	31141513	-	hs|6p21.33		chr6:31141572-31141513	NR_026816	Hs.670091
A_32_P80741	-3.10302	-1.63367	3.10302	down	C8orf22	chromosome 8 open reading frame 22	FALSE	Homo sapiens chromosome 8 open reading frame 22 (C8orf22), transcript variant 1, mRNA [NM_001007176]	492307	GO:0007275|GO:0030154	49988051	chr8	49987992	+	hs|8q11.21	NM_001007176	chr8:49987992-49988051	NM_001007176	Hs.49890
A_23_P120125	-3.08626	-1.62586	3.08626	down	COLEC11	collectin sub-family member 11	FALSE	Homo sapiens collectin sub-family member 11 (COLEC11), transcript variant 2, mRNA [NM_199235]	78989	GO:0032502|GO:0005581|GO:0007275|GO:0005576|GO:0005537|GO:0006898	3692002	chr2	3691943	+	hs|2p25.3	NM_199235	chr2:3691943-3692002	NM_199235	Hs.32603
A_33_P3520693	-3.0819	-1.62382	3.0819	down	LOC646903	uncharacterized LOC646903	FALSE	Homo sapiens uncharacterized LOC646903 (LOC646903), long non-coding RNA [NR_036538]	646903		149690419	chr3	149690360	+	hs|3q25.1	NR_036538	chr3:149690360-149690419	NR_036538	Hs.632559
A_33_P3382856	-3.07183	-1.6191	3.07183	down	DCN	decorin	FALSE	Homo sapiens decorin (DCN), transcript variant E, mRNA [NM_133507]	1634	GO:0019800|GO:0005518|GO:0005589|GO:0044281|GO:0005539|GO:0005615|GO:0030208|GO:0030207|GO:0030206|GO:0022617|GO:0030198|GO:0032496|GO:0009887|GO:0030204|GO:0030203|GO:0043202|GO:0005975|GO:0005796|GO:0001822|GO:0007568|GO:0050840|GO:0005578|GO:0005576|GO:0001890|GO:0009612|GO:0031012|GO:0047485|GO:0007519|GO:0042060|GO:0009405	91572259	chr12	91572200	-	hs|12q21.33	NM_133507	chr12:91572259-91572200	NM_133507	Hs.156316
A_24_P46130	-3.06754	-1.61708	3.06754	down	ACPP	acid phosphatase, prostate	FALSE	Homo sapiens acid phosphatase, prostate (ACPP), transcript variant 1, mRNA [NM_001099]	55	GO:0033265|GO:0005886|GO:0003993|GO:0046085|GO:0005634|GO:0030175|GO:0005765|GO:0005615|GO:0042131|GO:0042803|GO:0042802|GO:0005622|GO:0016791|GO:0006772|GO:0052642|GO:0060168|GO:0030141|GO:0070062|GO:0012506|GO:0005771|GO:0031985|GO:0045177|GO:0006144|GO:0016311|GO:0008253|GO:0016021|GO:0009117|GO:0051930	132077402	chr3	132077343	+	hs|3q22.1	NM_001099	chr3:132077343-132077402	NM_001099	Hs.433060
A_24_P234768	-3.05734	-1.61228	3.05734	down	HTR4	5-hydroxytryptamine (serotonin) receptor 4, G protein-coupled	FALSE	Homo sapiens 5-hydroxytryptamine (serotonin) receptor 4, G protein-coupled (HTR4), transcript variant i, mRNA [NM_001040173]	3360	GO:0008284|GO:0005737|GO:0004993|GO:0016020|GO:0007186|GO:0005886|GO:0007187|GO:0005887|GO:0032098|GO:0007268|GO:0007210|GO:0005768	147861236	chr5	147861177	-	hs|5q32	NM_001040173	chr5:147861236-147861177	NM_001040173	Hs.483773
A_21_P0007793	-3.04708	-1.60743	3.04708	down	lnc-SLC15A4-12	lnc-SLC15A4-12:2	FALSE	Q73UF5_MYCPA (Q73UF5) AldB, partial (5%) [THC2684861]			127758941	chr12	127758882	-	hs|12q24.32		chr12:127758941-127758882
A_33_P3337931	-3.00976	-1.58965	3.00976	down			FALSE				144898170	chr1	144898111	-	hs|1q21.1		chr1:144898170-144898111
A_21_P0012310	-3.00613	-1.58791	3.00613	down	DGCR5	DiGeorge syndrome critical region gene 5 (non-protein coding)	FALSE	Homo sapiens DiGeorge syndrome critical region gene 5 (non-protein coding) (DGCR5), transcript variant 3, non-coding RNA [NR_110533]	26220		19018742	chr22	19018683	+	hs|22q11.21	NR_110533	chr22:19018683-19018742	NR_110533	Hs.733663
A_23_P203888	-3.00446	-1.5871	3.00446	down	MMP19	matrix metallopeptidase 19	FALSE	Homo sapiens matrix metallopeptidase 19 (MMP19), transcript variant 1, mRNA [NM_002429]	4327	GO:0005509|GO:0005578|GO:0001554|GO:0001542|GO:0005576|GO:0001525|GO:0051591|GO:0030154|GO:0001541|GO:0022617|GO:0030198|GO:0030574|GO:0006508|GO:0008270|GO:0009725|GO:0004222	56230495	chr12	56230436	-	hs|12q13.2	NM_002429	chr12:56230495-56230436	NM_002429	Hs.591033
A_33_P3381870	-2.95366	-1.5625	2.95366	down	DMTN	dematin actin binding protein	FALSE	Homo sapiens dematin actin binding protein (DMTN), transcript variant 1, mRNA [NM_001978]	2039	GO:0035585|GO:0005515|GO:0048471|GO:0035584|GO:0030036|GO:0005886|GO:0090303|GO:0008360|GO:0005884|GO:0050732|GO:0010812|GO:0043621|GO:0015629|GO:0051895|GO:0005829|GO:0010591|GO:0051489|GO:0010763|GO:1900026|GO:0033137|GO:0048821|GO:0032956|GO:1900025|GO:0007010|GO:0071277|GO:0031095|GO:0051017|GO:2001046|GO:0031253|GO:0005102|GO:0030507|GO:0090315|GO:0003779|GO:0014731|GO:0010801|GO:0051693|GO:…	21940035	chr8	21939976	+	hs|8p21.3	NM_001978	chr8:21939976-21940035	NM_001978	Hs.106124
A_23_P15692	-2.94998	-1.56071	2.94998	down	SLC52A1	solute carrier family 52 (riboflavin transporter), member 1	FALSE	Homo sapiens solute carrier family 52 (riboflavin transporter), member 1 (SLC52A1), transcript variant 2, mRNA [NM_017986]	55065	GO:0032217|GO:0005887|GO:0001618|GO:0032218|GO:0009615	4936164	chr17	4936105	-	hs|17p13.2	NM_017986	chr17:4936164-4936105	NM_017986	Hs.632247
A_33_P3269824	-2.94909	-1.56027	2.94909	down	LRRC66	leucine rich repeat containing 66	FALSE	Homo sapiens leucine rich repeat containing 66 (LRRC66), mRNA [NM_001024611]	339977	GO:0016021	52859950	chr4	52859891	-	hs|4q12	NM_001024611	chr4:52859950-52859891	NM_001024611	Hs.661450
A_33_P3264662	-2.94625	-1.55888	2.94625	down	CYP27C1	cytochrome P450, family 27, subfamily C, polypeptide 1	FALSE	Homo sapiens cytochrome P450, family 27, subfamily C, polypeptide 1 (CYP27C1), mRNA [NM_001001665]	339761	GO:0004497|GO:0016020|GO:0005506|GO:0016705|GO:0055114|GO:0020037	127941477	chr2	127941418	-	hs|2q14.3	NM_001001665	chr2:127941477-127941418	NM_001001665	Hs.407639
A_21_P0010993	-2.92351	-1.5477	2.92351	down	LOC101929174	uncharacterized LOC101929174	FALSE	PREDICTED: Homo sapiens uncharacterized LOC101929174 (LOC101929174), ncRNA [XR_424270]	101929174		88161087	chr11	88161028	+	hs|11q14.2	XR_424270	chr11:88161028-88161087	XR_424270
A_23_P48561	-2.91332	-1.54267	2.91332	down	EFS	embryonal Fyn-associated substrate	FALSE	Homo sapiens embryonal Fyn-associated substrate (EFS), transcript variant 1, mRNA [NM_005864]	10278	GO:0035556|GO:0017124|GO:0005737|GO:0019904|GO:0007155	23825809	chr14	23825750	-	hs|14q11.2	NM_005864	chr14:23825809-23825750	NM_005864	Hs.24587
A_33_P3357416	-2.90938	-1.54071	2.90938	down			FALSE	protease, serine, 29, pseudogene [Source:HGNC Symbol;Acc:HGNC:17542] [ENST00000568091]			1311012	chr16	1310953	-	hs|16p13.3	XM_005275767	chr16:1311012-1310953	XM_005275767	Hs.738703
A_21_P0007481	-2.89377	-1.53295	2.89377	down	LINC00944	long intergenic non-protein coding RNA 944	FALSE	Homo sapiens long intergenic non-protein coding RNA 944 (LINC00944), long non-coding RNA [NR_033878]	387895		127216911	chr12	127215313	-	hs|12q24.32	NR_033878	chr12:127216911-127215313	NR_033878	Hs.534660
A_32_P76627	-2.89299	-1.53256	2.89299	down			FALSE	keratin 16 pseudogene 6 [Source:HGNC Symbol;Acc:HGNC:50719] [ENST00000417510]			16722625	chr17	16722566	-	hs|17p11.2		chr17:16722625-16722566
A_32_P203528	-2.87469	-1.52341	2.87469	down	SYCE2	synaptonemal complex central element protein 2	FALSE	Homo sapiens synaptonemal complex central element protein 2 (SYCE2), mRNA [NM_001105578]	256126	GO:0000801|GO:0007130|GO:0051301	13010097	chr19	13010038	-	hs|19p13.2	NM_001105578	chr19:13010097-13010038	NM_001105578	Hs.655173
A_23_P98350	-2.87053	-1.52132	2.87053	down	BIRC3	baculoviral IAP repeat containing 3	FALSE	Homo sapiens baculoviral IAP repeat containing 3 (BIRC3), transcript variant 1, mRNA [NM_001165]	330	GO:0005515|GO:0004842|GO:0016567|GO:0034142|GO:0016874|GO:0034121|GO:0070424|GO:0005634|GO:0007283|GO:0051291|GO:0005829|GO:0002756|GO:0005737|GO:0031398|GO:0005876|GO:0090307|GO:0060544|GO:0043123|GO:0034138|GO:0060546|GO:0043027|GO:0043066|GO:0070266|GO:0050727|GO:2000116|GO:0042981|GO:0039535|GO:0002224|GO:0038061|GO:0042326|GO:0045087|GO:0045088|GO:0045121|GO:0008270|GO:0005654|GO:0035666|GO:…	102208415	chr11	102208356	+	hs|11q22.2	NM_001165	chr11:102208356-102208415	NM_001165	Hs.127799
A_23_P347632	-2.86298	-1.51752	2.86298	down	MTSS1	metastasis suppressor 1	FALSE	Homo sapiens metastasis suppressor 1 (MTSS1), transcript variant 2, mRNA [NM_014751]	9788	GO:0072160|GO:0007009|GO:0005515|GO:0030036|GO:0030035|GO:0034334|GO:0050680|GO:0006928|GO:0030139|GO:0030282|GO:0015629|GO:0042802|GO:0061333|GO:0005737|GO:0051015|GO:0010960|GO:0005912|GO:0032233|GO:2001013|GO:0030041|GO:0007155|GO:0072102|GO:0005102|GO:0001726|GO:0001701|GO:0071498|GO:0003785|GO:0007169	125563314	chr8	125563255	-	hs|8q24.13	NM_014751	chr8:125563314-125563255	NM_014751	Hs.336994
A_23_P166269	-2.86192	-1.51698	2.86192	down	FAM3B	family with sequence similarity 3, member B	FALSE	Homo sapiens family with sequence similarity 3, member B (FAM3B), transcript variant 1, mRNA [NM_058186]	54097	GO:0006915|GO:0005576|GO:0030073|GO:0005615|GO:0005125|GO:0070062	42720647	chr21	42720588	+	hs|21q22.3	NM_058186	chr21:42720588-42720647	NM_058186	Hs.473877
A_33_P3240843	-2.86128	-1.51666	2.86128	down	TMEM71	transmembrane protein 71	FALSE	Homo sapiens transmembrane protein 71 (TMEM71), transcript variant 1, mRNA [NM_144649]	137835	GO:0016021	133734346	chr8	133734287	-	hs|8q24.22	NM_144649	chr8:133734346-133734287	NM_144649	Hs.293842
A_33_P3389578	-2.86084	-1.51644	2.86084	down			FALSE				4218799	chr12	4218740	-	hs|12p13.32		chr12:004218799-004218740
A_33_P3320538	-2.85535	-1.51367	2.85535	down	NUPL1	nucleoporin like 1	FALSE	nucleoporin like 1 [Source:HGNC Symbol;Acc:HGNC:20261] [ENST00000463407]	9818	GO:0005515|GO:0007077|GO:0010467|GO:0031965|GO:0005975|GO:0019083|GO:0019221|GO:0019058|GO:0044281|GO:0005635|GO:0015031|GO:0055085|GO:0010827|GO:0006913|GO:0008645|GO:0015758|GO:0005487|GO:0005643|GO:0009405|GO:0016032|GO:0051028|GO:0000278	25910419	chr13	25910360	+	hs|13q12.13	AB007870	chr13:25910360-25910419
A_33_P3361611	-2.85374	-1.51285	2.85374	down	PLA2G4D	phospholipase A2, group IVD (cytosolic)	FALSE	Homo sapiens phospholipase A2, group IVD (cytosolic) (PLA2G4D), mRNA [NM_178034]	283748	GO:0036149|GO:0036148|GO:0044281|GO:0046872|GO:0005829|GO:0036150|GO:0004623|GO:0006644|GO:0006654|GO:0009395|GO:0030659|GO:0036151|GO:0036152|GO:0046474	42359945	chr15	42359886	-	hs|15q15.1	NM_178034	chr15:42359945-42359886	NM_178034	Hs.380225
A_23_P359897	-2.83429	-1.50299	2.83429	down	KDM7A	lysine (K)-specific demethylase 7A	FALSE	Homo sapiens lysine (K)-specific demethylase 7A (KDM7A), mRNA [NM_030647]	80853	GO:0032454|GO:0035574|GO:0035575|GO:0005506|GO:0005730|GO:0006325|GO:0005634|GO:0035064|GO:0051864|GO:0006351|GO:0070544|GO:0071557|GO:0016706|GO:0005654|GO:0008270|GO:0030901|GO:0045893|GO:0071558|GO:0055114|GO:0033169	139785105	chr7	139785046	-	hs|7q34	NM_030647	chr7:139785105-139785046	NM_030647	Hs.308710
A_21_P0000426	-2.82866	-1.50012	2.82866	down	SNORD114-29	small nucleolar RNA, C/D box 114-29	FALSE	Homo sapiens small nucleolar RNA, C/D box 114-29 (SNORD114-29), small nucleolar RNA [NR_003222]	767610		101456496	chr14	101456437	+	hs|14q32.31	NR_003222	chr14:101456437-101456496	NR_003222
A_23_P300033	-2.82834	-1.49996	2.82834	down	PDGFRA	platelet-derived growth factor receptor, alpha polypeptide	FALSE	Homo sapiens platelet-derived growth factor receptor, alpha polypeptide (PDGFRA), mRNA [NM_006206]	5156	GO:0005515|GO:0001553|GO:0031226|GO:0048704|GO:0048701|GO:0042803|GO:0030539|GO:0072277|GO:0046777|GO:0007173|GO:0043552|GO:0030198|GO:0035790|GO:0055003|GO:0070374|GO:0038085|GO:0030335|GO:0048407|GO:0023019|GO:0045740|GO:0014068|GO:0018108|GO:0005161|GO:0001701|GO:0008543|GO:0005887|GO:0045087|GO:0042060|GO:0038091|GO:0009897|GO:0038095|GO:0010544|GO:0008284|GO:0005018|GO:0005886|GO:0030325|GO:…	55164048	chr4	55163989	+	hs|4q12	NM_006206	chr4:55163989-55164048	NM_006206	Hs.74615
A_33_P3379106	-2.82435	-1.49792	2.82435	down	LINC00922	long intergenic non-protein coding RNA 922	FALSE	Homo sapiens long intergenic non-protein coding RNA 922 (LINC00922), long non-coding RNA [NR_027755]	283867		65318493	chr16	65318434	-	hs|16q21	NR_027755	chr16:65318493-65318434	NR_027755	Hs.444774
A_24_P89891	-2.81305	-1.49214	2.81305	down	TRAF1	TNF receptor-associated factor 1	FALSE	Homo sapiens TNF receptor-associated factor 1 (TRAF1), transcript variant 1, mRNA [NM_005658]	7185	GO:2001236|GO:0005515|GO:0007165|GO:0005164|GO:0005737|GO:0051092|GO:0006461|GO:0006915|GO:0031996|GO:0008270|GO:0031625	123664733	chr9	123664674	-	hs|9q33.2	NM_005658	chr9:123664733-123664674	NM_005658	Hs.531251
A_23_P71037	-2.80865	-1.48988	2.80865	down	IL6	interleukin 6	FALSE	Homo sapiens interleukin 6 (IL6), mRNA [NM_000600]	3569	GO:0005515|GO:0032755|GO:0033160|GO:0009408|GO:0045599|GO:0008360|GO:0010996|GO:0009409|GO:0019221|GO:0005615|GO:0031175|GO:0045079|GO:0031667|GO:0032868|GO:0045740|GO:0007568|GO:0030168|GO:0042832|GO:0005896|GO:0006953|GO:0032722|GO:0005125|GO:0032966|GO:0016049|GO:0045454|GO:0045893|GO:0008083|GO:0009897|GO:0001781|GO:0005138|GO:0008284|GO:0008285|GO:0045188|GO:0045429|GO:0005737|GO:0033138|GO:…	22771266	chr7	22771207	+	hs|7p15.3	NM_000600	chr7:22771207-22771266	NM_000600	Hs.654458
A_21_P0007790	-2.807	-1.48903	2.807	down	LINC00944	long intergenic non-protein coding RNA 944	FALSE	long intergenic non-protein coding RNA 944 [Source:HGNC Symbol;Acc:HGNC:48640] [ENST00000542248]	387895		127245553	chr12	127245494	-	hs|12q24.32		chr12:127245553-127245494
A_33_P3238690	-2.79918	-1.48501	2.79918	down	TET2	tet methylcytosine dioxygenase 2	FALSE	Homo sapiens tet methylcytosine dioxygenase 2 (TET2), transcript variant 1, mRNA [NM_001127208]	54790	GO:0005515|GO:0010467|GO:0020027|GO:0001822|GO:0072576|GO:0006211|GO:0080182|GO:0035511|GO:0019858|GO:0048536|GO:0009791|GO:0003677|GO:0008198|GO:0007049|GO:0006493|GO:0045944|GO:0080111|GO:0040029|GO:0030099|GO:0008270|GO:0002318|GO:0070579	106199677	chr4	106199618	+	hs|4q24	NM_001127208	chr4:106199618-106199677	NM_001127208	Hs.706276
A_33_P3336557	-2.78611	-1.47825	2.78611	down			FALSE				197387558	chr3	197387499	-	hs|3q29		chr3:197387558-197387499
A_23_P49448	-2.76968	-1.46972	2.76968	down	FA2H	fatty acid 2-hydroxylase	FALSE	Homo sapiens fatty acid 2-hydroxylase (FA2H), mRNA [NM_024306]	79152	GO:0006665|GO:0042634|GO:0005506|GO:0005783|GO:0032287|GO:0001949|GO:0032286|GO:0042127|GO:0005789|GO:0006631|GO:0006633|GO:0016021|GO:0030258|GO:0080132|GO:0055114|GO:0020037	74747023	chr16	74746964	-	hs|16q23.1	NM_024306	chr16:74747023-74746964	NM_024306	Hs.461329
A_23_P71880	-2.76046	-1.46491	2.76046	down	SPINK4	serine peptidase inhibitor, Kazal type 4	FALSE	Homo sapiens serine peptidase inhibitor, Kazal type 4 (SPINK4), mRNA [NM_014471]	27290	GO:0010951|GO:0004867|GO:0042493|GO:0005576	33248476	chr9	33246720	+	hs|9p13.3	NM_014471	chr9:33246720-33248476	NM_014471	Hs.555934
A_24_P110558	-2.7595	-1.4644	2.7595	down	IGIP	IgA-inducing protein	FALSE	Homo sapiens IgA-inducing protein (IGIP), mRNA [NM_001007189]	492311	GO:0005576	139508100	chr5	139508041	+	hs|5q31.3	NM_001007189	chr5:139508041-139508100	NM_001007189	Hs.696360
A_23_P20022	-2.74449	-1.45654	2.74449	down	HILPDA	hypoxia inducible lipid droplet-associated	FALSE	Homo sapiens hypoxia inducible lipid droplet-associated (HILPDA), transcript variant 1, mRNA [NM_013332]	29923	GO:0005811|GO:0005515|GO:0008284|GO:0009986|GO:0006950|GO:0005102|GO:0010884|GO:0035425|GO:0016021|GO:0001819|GO:0030141|GO:0005615	128098440	chr7	128098381	+	hs|7q32.1	NM_013332	chr7:128098381-128098440	NM_013332	Hs.706124
A_23_P64873	-2.73868	-1.45348	2.73868	down	DCN	decorin	FALSE	Homo sapiens decorin (DCN), transcript variant A1, mRNA [NM_001920]	1634	GO:0019800|GO:0005518|GO:0005589|GO:0044281|GO:0005539|GO:0005615|GO:0030208|GO:0030207|GO:0030206|GO:0022617|GO:0030198|GO:0032496|GO:0009887|GO:0030204|GO:0030203|GO:0043202|GO:0005975|GO:0005796|GO:0001822|GO:0007568|GO:0050840|GO:0005578|GO:0005576|GO:0001890|GO:0009612|GO:0031012|GO:0047485|GO:0007519|GO:0042060|GO:0009405	91539893	chr12	91539834	-	hs|12q21.33	NM_001920	chr12:91539893-91539834	NM_001920	Hs.156316
A_33_P3249936	-2.73002	-1.44891	2.73002	down	C3orf67	chromosome 3 open reading frame 67	FALSE	Homo sapiens chromosome 3 open reading frame 67 (C3orf67), mRNA [NM_198463]	200844		58727842	chr3	58727783	-	hs|3p14.2	NM_198463	chr3:58727842-58727783	NM_198463	Hs.368434
A_23_P401106	-2.72861	-1.44816	2.72861	down	PDE2A	phosphodiesterase 2A, cGMP-stimulated	FALSE	Homo sapiens phosphodiesterase 2A, cGMP-stimulated (PDE2A), transcript variant 1, mRNA [NM_002599]	5138	GO:0005515|GO:0030424|GO:0048471|GO:0005886|GO:0005783|GO:0004118|GO:0030818|GO:0006626|GO:0071560|GO:0046069|GO:0005634|GO:0019934|GO:0046872|GO:0042803|GO:0030425|GO:0005829|GO:0005737|GO:0030552|GO:0030553|GO:0061028|GO:0005759|GO:0008144|GO:0033159|GO:0030224|GO:0097011|GO:0006198|GO:0030911|GO:0005262|GO:0036006|GO:0005794|GO:0004112|GO:0000122|GO:0035690|GO:0042734|GO:0007596|GO:0050729|GO:…	72287309	chr11	72287250	-	hs|11q13.4	NM_002599	chr11:72287309-72287250	NM_002599	Hs.503163
A_33_P3276703	-2.72489	-1.4462	2.72489	down	VGF	VGF nerve growth factor inducible	FALSE	Homo sapiens VGF nerve growth factor inducible (VGF), mRNA [NM_003378]	7425	GO:0030133|GO:0032868|GO:0009409|GO:0042593|GO:0006091|GO:0031410|GO:0051591|GO:0002021|GO:0005615|GO:0003674|GO:0019953|GO:0001541|GO:0005184|GO:0008083|GO:0030073|GO:0042742	100805858	chr7	100805799	-	hs|7q22.1	NM_003378	chr7:100805858-100805799	NM_003378	Hs.587325
A_23_P397293	-2.71724	-1.44214	2.71724	down	LY6K	lymphocyte antigen 6 complex, locus K	FALSE	Homo sapiens lymphocyte antigen 6 complex, locus K (LY6K), transcript variant 1, mRNA [NM_017527]	54742	GO:0005737|GO:0005886|GO:0005730|GO:0005634|GO:0005576|GO:0031225	143784880	chr8	143784821	+	hs|8q24.3	NM_017527	chr8:143784821-143784880	NM_017527	Hs.69517
A_33_P3306654	-2.70209	-1.43408	2.70209	down	LINC00887	long intergenic non-protein coding RNA 887	FALSE	Homo sapiens long intergenic non-protein coding RNA 887 (LINC00887), long non-coding RNA [NR_024480]	100131551		194019117	chr3	194019058	-	hs|3q29	NR_024480	chr3:194019117-194019058	NR_024480	Hs.128066
A_21_P0000788	-2.70173	-1.43388	2.70173	down	LOC100507387	uncharacterized LOC100507387	FALSE	Homo sapiens uncharacterized LOC100507387 (LOC100507387), long non-coding RNA [NR_038402]	100507387		175552165	chr5	175552106	+	hs|5q35.2	NR_038402	chr5:175552106-175552165	NR_038402	Hs.368516
A_23_P122216	-2.69909	-1.43248	2.69909	down	LOX	lysyl oxidase	FALSE	Homo sapiens lysyl oxidase (LOX), transcript variant 1, mRNA [NM_002317]	4015	GO:0005515|GO:0005581|GO:0001568|GO:0005507|GO:0030324|GO:0042493|GO:0004720|GO:0005578|GO:0005576|GO:0005634|GO:0048545|GO:0005615|GO:0030198|GO:0030199|GO:0042060|GO:0006464|GO:0055114|GO:0048251	121405845	chr5	121405786	-	hs|5q23.2	NM_002317	chr5:121405845-121405786	NM_002317	Hs.102267
A_23_P19333	-2.69896	-1.4324	2.69896	down	TREM1	triggering receptor expressed on myeloid cells 1	FALSE	Homo sapiens triggering receptor expressed on myeloid cells 1 (TREM1), transcript variant 1, mRNA [NM_018643]	54210	GO:0072672|GO:0070945|GO:0005886|GO:0030593|GO:0005576|GO:0050900|GO:0035556|GO:0050755|GO:0007596|GO:0006959|GO:0045087|GO:0097110|GO:0004872|GO:0016021|GO:0002374	41248727	chr6	41243938	-	hs|6p21.1	NM_018643	chr6:41248727-41243938	NM_018643	Hs.283022
A_33_P3316273	-2.69869	-1.43226	2.69869	down	CCL3	chemokine (C-C motif) ligand 3	FALSE	Homo sapiens chemokine (C-C motif) ligand 3 (CCL3), mRNA [NM_002983]	6348	GO:0005515|GO:0019722|GO:0051928|GO:0008360|GO:0006887|GO:0005615|GO:0042802|GO:0005622|GO:0031726|GO:0043525|GO:0006935|GO:0000165|GO:0016301|GO:0071356|GO:0007610|GO:0070374|GO:0031663|GO:0008009|GO:0030335|GO:0032760|GO:0023052|GO:0030593|GO:0071621|GO:0009636|GO:0014808|GO:0030502|GO:0043085|GO:0042056|GO:0043308|GO:0001649|GO:0043922|GO:0016004|GO:0071346|GO:0071347|GO:0043491|GO:0048245|GO:…	34415664	chr17	34415605	-	hs|17q12	NM_002983	chr17:34415664-34415605	NM_002983	Hs.514107
A_19_P00801752	-2.6958	-1.43071	2.6958	down	lnc-SIK1-2	lnc-SIK1-2:1	FALSE	LNCipedia lincRNA (lnc-SIK1-2), lincRNA [lnc-SIK1-2:1]			44808991	chr21	44808932	-	hs|21q22.3		chr21:44808991-44808932
A_23_P321354	-2.69484	-1.4302	2.69484	down	TMEM71	transmembrane protein 71	FALSE	Homo sapiens transmembrane protein 71 (TMEM71), transcript variant 1, mRNA [NM_144649]	137835	GO:0016021	133722596	chr8	133722537	-	hs|8q24.22	NM_144649	chr8:133722596-133722537	NM_144649	Hs.293842
A_23_P360797	-2.68679	-1.42588	2.68679	down	NTF3	neurotrophin 3	FALSE	Homo sapiens neurotrophin 3 (NTF3), transcript variant 2, mRNA [NM_002527]	4908	GO:0008284|GO:0032856|GO:0050732|GO:0007267|GO:2000251|GO:0050731|GO:0021675|GO:0000187|GO:0043524|GO:0033138|GO:0007411|GO:0045944|GO:0032148|GO:0005166|GO:0030335|GO:0042490|GO:0048406|GO:0042552|GO:0005102|GO:0050804|GO:0005576|GO:0045687|GO:0007274|GO:0042056|GO:0050918|GO:0048484|GO:0007399|GO:0050930|GO:0007165|GO:0008544|GO:0007420|GO:0048812|GO:0007403|GO:0045664|GO:0007422|GO:0016023|GO:…	5604098	chr12	5604039	+	hs|12p13.31	NM_002527	chr12:5604039-5604098	NM_002527	Hs.99171
A_33_P3354374	-2.68291	-1.4238	2.68291	down	C1QTNF1-AS1	C1QTNF1 antisense RNA 1	FALSE	Homo sapiens C1QTNF1 antisense RNA 1 (C1QTNF1-AS1), transcript variant 1, long non-coding RNA [NR_040018]	100507410		77015350	chr17	77015291	-	hs|17q25.3	NR_040018	chr17:77015350-77015291	NR_040018	Hs.666723
A_33_P3224730	-2.67581	-1.41997	2.67581	down	HMCN2	hemicentin 2	FALSE	Homo sapiens hemicentin 2 (HMCN2), mRNA [NM_001291815]	256158	GO:0005509|GO:0005578|GO:0050896	133309501	chr9	133309442	+	hs|9q34.11	NM_001291815	chr9:133309442-133309501	NM_001291815	Hs.32194
A_33_P3762918	-2.67546	-1.41979	2.67546	down	LINC01004	long intergenic non-protein coding RNA 1004	FALSE	Homo sapiens long intergenic non-protein coding RNA 1004 (LINC01004), long non-coding RNA [NR_039981]	100216546		104622285	chr7	104622226	-	hs|7q22.3	NR_039981	chr7:104622285-104622226	NR_039981	Hs.369356
A_23_P143143	-2.66037	-1.41162	2.66037	down	ID2	inhibitor of DNA binding 2, dominant negative helix-loop-helix protein	FALSE	Homo sapiens inhibitor of DNA binding 2, dominant negative helix-loop-helix protein (ID2), mRNA [NM_002166]	3398	GO:0001656|GO:0005515|GO:0043353|GO:2000045|GO:0071158|GO:0048541|GO:0046983|GO:0000785|GO:0071285|GO:0005813|GO:2000178|GO:0007275|GO:0000122|GO:0045651|GO:0032922|GO:0071931|GO:0019216|GO:0043392|GO:0044325|GO:0043234|GO:0033598|GO:0045648|GO:0045600|GO:0005654|GO:0045893|GO:0045892|GO:0090398|GO:0045578|GO:0045475|GO:0003166|GO:0005634|GO:0045777|GO:0043433|GO:0005829|GO:0005737|GO:0021772|GO:…	8823030	chr2	8822642	+	hs|2p25.1	NM_002166	chr2:8822642-8823030	NM_002166	Hs.180919
A_24_P3415	-2.65712	-1.40986	2.65712	down	PPP2R2C	protein phosphatase 2, regulatory subunit B, gamma	FALSE	Homo sapiens protein phosphatase 2, regulatory subunit B, gamma (PPP2R2C), transcript variant 1, mRNA [NM_020416]	5522	GO:0005515|GO:0007165|GO:0050790|GO:0008601|GO:0000159	6322866	chr4	6322807	-	hs|4p16.1	NM_020416	chr4:6322866-6322807	NM_020416	Hs.479069
A_33_P3216282	-2.65142	-1.40676	2.65142	down	LINC01512	long intergenic non-protein coding RNA 1512	FALSE	Homo sapiens long intergenic non-protein coding RNA 1512 (LINC01512), long non-coding RNA [NR_024478]	100132354		43905941	chr6	43905882	+	hs|6p21.1		chr6:43905882-43905941	NR_024478	Hs.376232
A_23_P256724	-2.63973	-1.40039	2.63973	down	TNFRSF10C	tumor necrosis factor receptor superfamily, member 10c, decoy without an intracellular domain	FALSE	Homo sapiens tumor necrosis factor receptor superfamily, member 10c, decoy without an intracellular domain (TNFRSF10C), mRNA [NM_003841]	8794	GO:0007165|GO:0045569|GO:0005887|GO:0006915|GO:0031225|GO:0004888	22974542	chr8	22974483	+	hs|8p21.3	NM_003841	chr8:22974483-22974542	NM_003841	Hs.655801
A_24_P85243	-2.63585	-1.39827	2.63585	down	FAM153A	family with sequence similarity 153, member A	FALSE	family with sequence similarity 153, member A [Source:HGNC Symbol;Acc:HGNC:29940] [ENST00000360669]	285596		177138619	chr5	177138560	-	hs|5q35.3		chr5:177138619-177138560		Hs.627298
A_33_P3246833	-2.63464	-1.39761	2.63464	down	IL1RN	interleukin 1 receptor antagonist	FALSE	Homo sapiens interleukin 1 receptor antagonist (IL1RN), transcript variant 4, mRNA [NM_173843]	3557	GO:0006629|GO:0002439|GO:0005886|GO:0014050|GO:0045352|GO:0045353|GO:0005152|GO:0005615|GO:0005151|GO:0005150|GO:0005622|GO:0005737|GO:0006955|GO:0042594|GO:0001960|GO:0070670|GO:0001660|GO:0032496|GO:0034115|GO:0007613|GO:0043507|GO:0070555|GO:0070062|GO:0014823|GO:0043066|GO:0005149|GO:0007565|GO:0030336|GO:2000660|GO:0042493|GO:0051384|GO:0006953|GO:0005125|GO:0019233|GO:0045837|GO:0071874|GO:…	113891590	chr2	113891531	+	hs|2q13	NM_173843	chr2:113891531-113891590	NM_173843	Hs.81134
A_21_P0008039	-2.61505	-1.38684	2.61505	down	lnc-WASF3-1	lnc-WASF3-1:1	FALSE	LNCipedia lincRNA (lnc-WASF3-1), lincRNA [lnc-WASF3-1:1]			27092904	chr13	27092845	+	hs|13q12.13		chr13:27092845-27092904
A_33_P3239185	-2.61097	-1.38459	2.61097	down	SYT7	synaptotagmin VII	FALSE	Homo sapiens synaptotagmin VII (SYT7), transcript variant 1, mRNA [NM_001252065]	9066	GO:0005215|GO:0030054|GO:0005886|GO:0005509|GO:0031045|GO:0006887|GO:0005764|GO:0005544|GO:0050796|GO:0045956|GO:0001778|GO:0030672|GO:0016021|GO:0070062	61282853	chr11	61282794	-	hs|11q12.2	NM_001252065	chr11:61282853-61282794	NM_001252065	Hs.131188
A_21_P0000399	-2.61086	-1.38453	2.61086	down	SNORD114-2	small nucleolar RNA, C/D box 114-2	FALSE	Homo sapiens small nucleolar RNA, C/D box 114-2 (SNORD114-2), small nucleolar RNA [NR_003194]	767578		101418269	chr14	101418210	+	hs|14q32.31	NR_003194	chr14:101418210-101418269	NR_003194	Hs.709551
A_23_P85209	-2.60906	-1.38353	2.60906	down	IL13RA2	interleukin 13 receptor, alpha 2	FALSE	Homo sapiens interleukin 13 receptor, alpha 2 (IL13RA2), mRNA [NM_000640]	3598	GO:0007165|GO:0004896|GO:0019221|GO:0016021|GO:0004871|GO:0005615	114238650	chrX	114238591	-	hs|Xq23	NM_000640	chrX:114238650-114238591	NM_000640	Hs.336046
A_24_P80532	-2.60352	-1.38047	2.60352	down	CCNG2	cyclin G2	FALSE	Homo sapiens cyclin G2 (CCNG2), mRNA [NM_004354]	901	GO:0007067|GO:0005737|GO:0051726|GO:0000075|GO:0051301	78082859	chr4	78082710	+	hs|4q21.1	NM_004354	chr4:78082710-78082859	NM_004354	Hs.740456
A_23_P156708	-2.60334	-1.38036	2.60334	down	TNXB	tenascin XB	FALSE	Homo sapiens tenascin XB (TNXB), transcript variant XB-S, mRNA [NM_032470]	7148	GO:0030036|GO:0005518|GO:0005578|GO:0005583|GO:0005615|GO:0031012|GO:0005622|GO:0016337|GO:0005178|GO:0007160|GO:0030199|GO:0032963|GO:0006631|GO:0006641|GO:0043506|GO:0043206|GO:0007155|GO:0008201|GO:0070062|GO:0048251	32009022	chr6	32008964	-	hs|6p21.33	NM_032470	chr6:32009022-32008964	NM_032470	Hs.485104
A_23_P423331	-2.59092	-1.37346	2.59092	down	NTNG2	netrin G2	FALSE	Homo sapiens netrin G2 (NTNG2), mRNA [NM_032536]	84628	GO:0005515|GO:0030424|GO:0003674|GO:0007409|GO:0046658	135118165	chr9	135118106	+	hs|9q34.13	NM_032536	chr9:135118106-135118165	NM_032536	Hs.163642
A_23_P34915	-2.58948	-1.37266	2.58948	down	ATF3	activating transcription factor 3	FALSE	Homo sapiens activating transcription factor 3 (ATF3), transcript variant 4, mRNA [NM_001040619]	467	GO:0005515|GO:0008284|GO:0000977|GO:0003700|GO:0003714|GO:0005730|GO:0006094|GO:0005634|GO:0000122|GO:0035914|GO:0000978|GO:0001228|GO:0006351|GO:0042802|GO:0030968|GO:0001078|GO:0045944|GO:0005654|GO:0006987|GO:0044267	212793915	chr1	212793856	+	hs|1q32.3	NM_001040619	chr1:212793856-212793915	NM_001040619	Hs.460
A_23_P26854	-2.5841	-1.36966	2.5841	down	ARHGAP44	Rho GTPase activating protein 44	FALSE	Homo sapiens Rho GTPase activating protein 44 (ARHGAP44), mRNA [NM_014859]	9912	GO:0005515|GO:0051056|GO:0031256|GO:0030054|GO:0007264|GO:0045202|GO:0006887|GO:0005829|GO:0043547|GO:0005543|GO:0043197|GO:0055037|GO:0005096	12894858	chr17	12894799	+	hs|17p12	NM_014859	chr17:12894799-12894858	NM_014859	Hs.499758
A_21_P0012104	-2.58259	-1.36882	2.58259	down	LOC100507140	uncharacterized LOC100507140	FALSE	Homo sapiens uncharacterized LOC100507140 (LOC100507140), long non-coding RNA [NR_037886]	100507140		201577254	chr2	201577195	-	hs|2q33.1		chr2:201577254-201577195	NR_037886	Hs.382116
A_33_P3379947	-2.57265	-1.36325	2.57265	down	HLA-B	major histocompatibility complex, class I, B	FALSE	Homo sapiens major histocompatibility complex, class I, B (HLA-B), mRNA [NM_005514]	3106	GO:0002474|GO:0005886|GO:0005783|GO:0019221|GO:0051087|GO:0006955|GO:0060337|GO:0042605|GO:0030670|GO:0071556|GO:0016032|GO:0070062|GO:0060333|GO:0042270|GO:0012507|GO:2001198|GO:0002480|GO:0005794|GO:0002486|GO:0009986|GO:0042612|GO:0042590|GO:0005102|GO:0006952|GO:0002667|GO:0000139|GO:0016020|GO:0005887|GO:0045087|GO:0001916|GO:0031901|GO:0050776|GO:0032655|GO:0002479|GO:0032675|GO:0016021|GO:…	31321712	chr6	31321653	-	hs|6p21.33	NM_005514	chr6:31321712-31321653	NM_005514	Hs.77961
A_23_P362148	-2.57211	-1.36295	2.57211	down	DNER	delta/notch-like EGF repeat containing	FALSE	Homo sapiens delta/notch-like EGF repeat containing (DNER), mRNA [NM_139072]	92737	GO:0005515|GO:0007220|GO:0005886|GO:0005509|GO:0048741|GO:0005112|GO:0007417|GO:0007416|GO:0030425|GO:0006897|GO:0007219|GO:0030276|GO:0043025|GO:0010001|GO:0016021|GO:0001764|GO:0005769|GO:0004888	230222968	chr2	230222909	-	hs|2q36.3	NM_139072	chr2:230222968-230222909	NM_139072	Hs.234074
A_23_P152002	-2.57118	-1.36243	2.57118	down	BCL2A1	BCL2-related protein A1	FALSE	Homo sapiens BCL2-related protein A1 (BCL2A1), transcript variant 1, mRNA [NM_004049]	597	GO:0005515|GO:0051400|GO:0043066|GO:0046982|GO:0008630|GO:0005741|GO:2001243|GO:0042803|GO:0097192	80263195	chr15	80263136	-	hs|15q25.1	NM_004049	chr15:80263195-80263136	NM_004049	Hs.227817
A_23_P73809	-2.56603	-1.35954	2.56603	down	LRCH2	leucine-rich repeats and calponin homology (CH) domain containing 2	FALSE	Homo sapiens leucine-rich repeats and calponin homology (CH) domain containing 2 (LRCH2), transcript variant 1, mRNA [NM_020871]	57631		114345721	chrX	114345662	-	hs|Xq23	NM_020871	chrX:114345721-114345662	NM_020871	Hs.65366
A_33_P3237927	-2.56402	-1.35841	2.56402	down	ARHGAP4	Rho GTPase activating protein 4	FALSE	Homo sapiens Rho GTPase activating protein 4 (ARHGAP4), transcript variant 1, mRNA [NM_001164741]	393	GO:0005515|GO:0051056|GO:0048011|GO:0030336|GO:0043065|GO:0005794|GO:0007264|GO:0005874|GO:0009967|GO:0007266|GO:0097190|GO:0032855|GO:0005100|GO:0030426|GO:0005829|GO:0048365|GO:0005737|GO:0010764|GO:0030517|GO:0005070|GO:0007010|GO:0005654|GO:0030675|GO:0005925	153172894	chrX	153172835	-	hs|Xq28	NM_001164741	chrX:153172894-153172835	NM_001164741	Hs.701324
A_33_P3275846	-2.56347	-1.3581	2.56347	down	CACNA1A	calcium channel, voltage-dependent, P/Q type, alpha 1A subunit	FALSE	Homo sapiens calcium channel, voltage-dependent, P/Q type, alpha 1A subunit (CACNA1A), transcript variant 2, mRNA [NM_023035]	773	GO:0005515|GO:0008219|GO:0086010|GO:0048791|GO:0042995|GO:0019226|GO:0017158|GO:0043524|GO:0017156|GO:0050883|GO:0050885|GO:0043025|GO:0032353|GO:0019905|GO:0008331|GO:0007214|GO:0007274|GO:0007416|GO:0005891|GO:0021590|GO:0070509|GO:0030644|GO:0070588|GO:0016049|GO:0042445|GO:0050770|GO:0051899|GO:0005886|GO:0014051|GO:0007268|GO:0005634|GO:0044281|GO:0014056|GO:0007204|GO:0021679|GO:0030425|GO:…	13317339	chr19	13317280	-	hs|19p13.2	NM_023035	chr19:13317339-13317280	NM_023035	Hs.501632
A_24_P304154	-2.5591	-1.35564	2.5591	down	AMPD3	adenosine monophosphate deaminase 3	FALSE	Homo sapiens adenosine monophosphate deaminase 3 (AMPD3), transcript variant 3, mRNA [NM_001025390]	272	GO:0097009|GO:0003876|GO:0006196|GO:0046034|GO:0046031|GO:0006144|GO:0032264|GO:0043101|GO:0055086|GO:0044281|GO:0046872|GO:0005829	10528622	chr11	10528563	+	hs|11p15.4	NM_001025390	chr11:10528563-10528622	NM_001025390	Hs.501890
A_23_P40174	-2.55526	-1.35347	2.55526	down	MMP9	matrix metallopeptidase 9 (gelatinase B, 92kDa gelatinase, 92kDa type IV collagenase)	FALSE	Homo sapiens matrix metallopeptidase 9 (gelatinase B, 92kDa gelatinase, 92kDa type IV collagenase) (MMP9), mRNA [NM_004994]	4318	GO:0005515|GO:0051549|GO:0005518|GO:0035987|GO:0050900|GO:2001258|GO:0005615|GO:0042802|GO:0022617|GO:0007411|GO:0030198|GO:0030574|GO:0006508|GO:0030225|GO:1900122|GO:0070062|GO:0043065|GO:0048013|GO:0007566|GO:0005578|GO:0005576|GO:0001501|GO:0004175|GO:0001503|GO:0008270|GO:0004222	44645180	chr20	44645121	+	hs|20q13.12	NM_004994	chr20:44645121-44645180	NM_004994	Hs.297413
A_33_P3336273	-2.54654	-1.34854	2.54654	down	NAV3	neuron navigator 3	FALSE	Homo sapiens neuron navigator 3 (NAV3), transcript variant 1, mRNA [NM_001024383]	89795	GO:0005640	78604688	chr12	78604629	+	hs|12q21.2	NM_001024383	chr12:78604629-78604688	NM_001024383	Hs.655301
A_33_P3247678	-2.54149	-1.34567	2.54149	down			FALSE				843546	chr17	843487	-	hs|17p13.3		chr17:000843546-000843487
A_21_P0011148	-2.53781	-1.34358	2.53781	down			FALSE	olfactory receptor, family 7, subfamily E, member 104 pseudogene [Source:HGNC Symbol;Acc:HGNC:15343] [ENST00000400311]			64411192	chr13	64411133	-	hs|13q21.31		chr13:64411192-64411133
A_23_P99693	-2.53758	-1.34346	2.53758	down	ZBTB1	zinc finger and BTB domain containing 1	FALSE	Homo sapiens zinc finger and BTB domain containing 1 (ZBTB1), transcript variant 2, mRNA [NM_014950]	22890	GO:2000176|GO:0033077|GO:0046982|GO:0048538|GO:0005634|GO:0000122|GO:0032825|GO:0002711|GO:0003677|GO:0046872|GO:0042803|GO:0016604|GO:0045087|GO:0030183|GO:0051260|GO:0005654|GO:0042789|GO:0045582	65000069	chr14	65000010	+	hs|14q23.3	NM_014950	chr14:65000010-65000069	NM_014950	Hs.605143
A_19_P00320067	-2.5362	-1.34267	2.5362	down	LOC100130417	uncharacterized LOC100130417	FALSE	Homo sapiens uncharacterized LOC100130417 (LOC100130417), transcript variant 1, long non-coding RNA [NR_026874]	100130417		852305	chr1	852246	-	hs|1p36.33	NR_026874	chr1:852305-852246	NR_026874	Hs.200644
A_33_P3363260	-2.53311	-1.34091	2.53311	down	PGM2L1	phosphoglucomutase 2-like 1	FALSE	Homo sapiens phosphoglucomutase 2-like 1 (PGM2L1), mRNA [NM_173582]	283209	GO:0047933|GO:0016310|GO:0005978|GO:0004614|GO:0019388|GO:0006006|GO:0046872|GO:0005829	74041421	chr11	74041362	-	hs|11q13.4	NM_173582	chr11:74041421-74041362	NM_173582	Hs.26612
A_23_P52207	-2.53206	-1.34031	2.53206	down	BAMBI	BMP and activin membrane-bound inhibitor	FALSE	Homo sapiens BMP and activin membrane-bound inhibitor (BAMBI), mRNA [NM_012342]	25805	GO:0008284|GO:0005886|GO:0008360|GO:0090263|GO:0010718|GO:0035413|GO:0005114|GO:0032092|GO:0005109|GO:0005737|GO:0016477|GO:0007179|GO:0016021|GO:0045893|GO:0030512	28971610	chr10	28971551	+	hs|10p12.1	NM_012342	chr10:28971551-28971610	NM_012342	Hs.533336
A_21_P0005824	-2.53107	-1.33975	2.53107	down	lnc-ZMAT4-3	lnc-ZMAT4-3:4	FALSE	LNCipedia lincRNA (lnc-ZMAT4-3), lincRNA [lnc-ZMAT4-3:4]			40156308	chr8	40156249	-	hs|8p11.21		chr8:40156308-40156249
A_33_P3348239	-2.52805	-1.33802	2.52805	down	FBN1	fibrillin 1	FALSE	Homo sapiens fibrillin 1 (FBN1), mRNA [NM_000138]	2200	GO:0001656|GO:0005515|GO:0035583|GO:0035582|GO:0005509|GO:0005578|GO:0071560|GO:0001527|GO:0005576|GO:0005615|GO:0005604|GO:0031012|GO:0007507|GO:0001501|GO:0022617|GO:0030198|GO:0070062|GO:0005201	48700564	chr15	48700505	-	hs|15q21.1	NM_000138	chr15:48700564-48700505	NM_000138	Hs.591133
A_33_P3241541	-2.5216	-1.33434	2.5216	down	FSD1L	fibronectin type III and SPRY domain containing 1-like	FALSE	Homo sapiens fibronectin type III and SPRY domain containing 1-like (FSD1L), transcript variant 3, mRNA [NM_001145313]	83856	GO:0008150|GO:0003674|GO:0005575	108314570	chr9	108314511	+	hs|9q31.2	NM_001145313	chr9:108314511-108314570	NM_001145313	Hs.136901
A_33_P3333992	-2.5174	-1.33193	2.5174	down	LOC100132495	uncharacterized LOC100132495	FALSE	Homo sapiens cDNA FLJ45506 fis, clone BRTHA2020695. [AK127414]	100132495		120569212	chr1	120569153	-	hs|1p12	AK127414	chr1:120569212-120569153		Hs.689499
A_24_P260443	-2.51466	-1.33036	2.51466	down	THBS4	thrombospondin 4	FALSE	Homo sapiens thrombospondin 4 (THBS4), mRNA [NM_003248]	7060	GO:0005515|GO:0006986|GO:0034976|GO:0048771|GO:0005783|GO:0005509|GO:0071603|GO:0050731|GO:0005576|GO:0005615|GO:0005604|GO:0031012|GO:0005178|GO:0016529|GO:0034103|GO:0001938|GO:0016525|GO:0090023|GO:0051781|GO:0048266|GO:0008083|GO:0008201|GO:0070062|GO:0051451	79378964	chr5	79378905	+	hs|5q14.1	NM_003248	chr5:79378905-79378964	NM_003248	Hs.211426
A_21_P0000590	-2.51045	-1.32795	2.51045	down	ZEB2	zinc finger E-box binding homeobox 2	FALSE	Homo sapiens zinc finger E-box binding homeobox 2 (ZEB2), transcript variant 3, non-coding RNA [NR_033258]	9839	GO:0021846|GO:0048023|GO:0001756|GO:0001755|GO:0001843|GO:0030177|GO:0070412|GO:0005634|GO:0000122|GO:0003677|GO:0046872|GO:0006351|GO:0007399|GO:0021766|GO:0019208|GO:0045944|GO:0045636|GO:0043507|GO:0048066	145269032	chr2	145268973	-	hs|2q22.3	NR_033258	chr2:145269032-145268973	NR_033258	Hs.34871
A_21_P0002852	-2.50467	-1.32462	2.50467	down	SEMA3B-AS1	SEMA3B antisense RNA 1 (head to head)	FALSE	Homo sapiens SEMA3B antisense RNA 1 (head to head) (SEMA3B-AS1), long non-coding RNA [NR_110702]	101928931		50304132	chr3	50304073	-	hs|3p21.31	NR_110702	chr3:50304132-50304073	NR_110702
A_23_P422212	-2.50373	-1.32408	2.50373	down	SLC35F3	solute carrier family 35, member F3	FALSE	Homo sapiens solute carrier family 35, member F3 (SLC35F3), transcript variant 1, mRNA [NM_173508]	148641	GO:0015888|GO:0016021	234460189	chr1	234460130	+	hs|1q42.2	NM_173508	chr1:234460130-234460189	NM_173508	Hs.158748
A_23_P200138	-2.47778	-1.30905	2.47778	down	SLAMF8	SLAM family member 8	FALSE	Homo sapiens SLAM family member 8 (SLAMF8), mRNA [NM_020125]	56833	GO:0004872|GO:0033860|GO:0016021|GO:0090383|GO:0035690|GO:0043549|GO:0042742	159807039	chr1	159806980	+	hs|1q23.2	NM_020125	chr1:159806980-159807039	NM_020125	Hs.438683
A_23_P214080	-2.47394	-1.30681	2.47394	down	EGR1	early growth response 1	FALSE	Homo sapiens early growth response 1 (EGR1), mRNA [NM_001964]	1958	GO:0005515|GO:0003700|GO:0006366|GO:0048709|GO:0019221|GO:0060291|GO:0042220|GO:0072303|GO:0003690|GO:0043525|GO:0060337|GO:0048169|GO:0051602|GO:0007611|GO:0031667|GO:0035035|GO:0032869|GO:0000976|GO:0030509|GO:0000122|GO:0000979|GO:0071317|GO:0071383|GO:0007623|GO:0005654|GO:0071873|GO:0045893|GO:0008134|GO:0045471|GO:0072110|GO:0005634|GO:0071480|GO:0035914|GO:0046872|GO:0071372|GO:0005737|GO:…	137804950	chr5	137804891	+	hs|5q31.2	NM_001964	chr5:137804891-137804950	NM_001964	Hs.326035
A_33_P3384284	-2.47201	-1.30568	2.47201	down	SUPT20HL1	suppressor of Ty 20 homolog (S. cerevisiae)-like 1	FALSE	Homo sapiens suppressor of Ty 20 homolog (S. cerevisiae)-like 1 (SUPT20HL1), mRNA [NM_001136234]	100130302	GO:0003712|GO:0000124	24383395	chrX	24383336	+	hs|Xp22.11	NM_001136234	chrX:24383336-24383395	NM_001136234	Hs.717243
A_33_P3432961	-2.46991	-1.30446	2.46991	down	LOC401320	uncharacterized LOC401320	FALSE	Homo sapiens uncharacterized LOC401320 (LOC401320), long non-coding RNA [NR_038889]	401320		30588083	chr7	30588024	-	hs|7p14.3	NR_038889	chr7:30588083-30588024	NR_038889	Hs.561708
A_21_P0014541	-2.46249	-1.30012	2.46249	down			FALSE
A_21_P0004423	-2.46238	-1.30005	2.46238	down	lnc-ARRDC3-1	lnc-ARRDC3-1:1	FALSE	LNCipedia lincRNA (lnc-ARRDC3-1), lincRNA [lnc-ARRDC3-1:1]			90602415	chr5	90602356	-	hs|5q14.3		chr5:90602415-90602356
A_24_P126741	-2.45238	-1.29418	2.45238	down			FALSE	glutaredoxin (thioltransferase) pseudogene 3 [Source:HGNC Symbol;Acc:HGNC:34049] [ENST00000470810]			161178628	chr5	161178569	-	hs|5q34		chr5:161178628-161178569
A_23_P383009	-2.44787	-1.29153	2.44787	down	IGFBP5	insulin-like growth factor binding protein 5	FALSE	Homo sapiens insulin-like growth factor binding protein 5 (IGFBP5), mRNA [NM_000599]	3488	GO:0017148|GO:0005515|GO:0048630|GO:0051897|GO:0031994|GO:0031995|GO:0005615|GO:0001558|GO:0014912|GO:0010906|GO:0031069|GO:0035556|GO:0044342|GO:0006006|GO:0001968|GO:0030336|GO:0060056|GO:0005576|GO:0048662|GO:0042593|GO:0016942|GO:0001649|GO:0007165|GO:0071407|GO:0045668|GO:0043569|GO:0043568|GO:0071320|GO:0044267|GO:0051146	217537226	chr2	217537167	-	hs|2q35	NM_000599	chr2:217537226-217537167	NM_000599	Hs.607212
A_24_P655849	-2.43756	-1.28544	2.43756	down	SMAD9	SMAD family member 9	FALSE	Homo sapiens SMAD family member 9 (SMAD9), transcript variant a, mRNA [NM_001127217]	4093	GO:0005515|GO:0030618|GO:0001657|GO:0003700|GO:0051216|GO:0045597|GO:0005634|GO:0046872|GO:0005829|GO:0005622|GO:0035556|GO:0005737|GO:0001880|GO:0007179|GO:0005667|GO:0001666|GO:0030509|GO:0003677|GO:0006351|GO:0060348|GO:0071407|GO:0005654|GO:0006468|GO:0030901|GO:0045893|GO:0030902	37419547	chr13	37419488	-	hs|13q13.3	NM_001127217	chr13:37419547-37419488	NM_001127217	Hs.123119
A_23_P119143	-2.42756	-1.27951	2.42756	down	ICAM5	intercellular adhesion molecule 5, telencephalin	FALSE	Homo sapiens intercellular adhesion molecule 5, telencephalin (ICAM5), mRNA [NM_003259]	7087	GO:0006909|GO:0005515|GO:0016337|GO:0005178|GO:0005886|GO:0005887|GO:0007155	10407381	chr19	10407322	+	hs|19p13.2	NM_003259	chr19:10407322-10407381	NM_003259	Hs.465862
A_33_P3417305	-2.41926	-1.27457	2.41926	down			FALSE	ATP synthase, H+ transporting, mitochondrial Fo complex, subunit F2 pseudogene 3 [Source:HGNC Symbol;Acc:HGNC:21286] [ENST00000451550]			79655589	chr9	79655530	+	hs|9q21.2		chr9:79655530-79655589
A_23_P132057	-2.41597	-1.2726	2.41597	down	LINC00158	long intergenic non-protein coding RNA 158	FALSE	Homo sapiens long intergenic non-protein coding RNA 158 (LINC00158), long non-coding RNA [NR_024027]	54072		26758626	chr21	26758567	-	hs|21q21.2	NR_024027	chr21:26758626-26758567	NR_024027	Hs.234016
A_33_P3341601	-2.41462	-1.2718	2.41462	down	WDR86	WD repeat domain 86	FALSE	Homo sapiens WD repeat domain 86 (WDR86), transcript variant 1, mRNA [NM_001284260]	349136		151078309	chr7	151078250	-	hs|7q36.1	NM_001284260	chr7:151078309-151078250	NM_001284260	Hs.647083
A_32_P61684	-2.41171	-1.27006	2.41171	down	PAG1	phosphoprotein membrane anchor with glycosphingolipid microdomains 1	FALSE	Homo sapiens phosphoprotein membrane anchor with glycosphingolipid microdomains 1 (PAG1), mRNA [NM_018440]	55824	GO:0005515|GO:0050852|GO:0050863|GO:0005886|GO:0050868|GO:0009967|GO:0035556|GO:0007165|GO:0007173|GO:0005070|GO:0045121|GO:0016021|GO:0042169	81880292	chr8	81880233	-	hs|8q21.13	NM_018440	chr8:81880292-81880233	NM_018440	Hs.266175
A_33_P3369790	-2.40337	-1.26506	2.40337	down	GGN	gametogenetin	FALSE	Homo sapiens gametogenetin (GGN), mRNA [NM_152657]	199720	GO:0048471|GO:0008104|GO:0007276|GO:0046983|GO:0005730|GO:0007275|GO:0007283|GO:0030154	38877394	chr19	38877335	-	hs|19q13.2	NM_152657	chr19:38877394-38877335	NM_152657	Hs.447948
A_33_P3794213	-2.40102	-1.26365	2.40102	down	lnc-CDKN1C-2	lnc-CDKN1C-2:1	FALSE	Homo sapiens partial mRNA for KCNQ1OT2 protein. [AJ251642]			2861464	chr11	2861405	-	hs|11p15.4	AJ251642	chr11:2861464-2861405		Hs.639425
A_33_P3285470	-2.39974	-1.26288	2.39974	down	BAI1	brain-specific angiogenesis inhibitor 1	FALSE	Homo sapiens brain-specific angiogenesis inhibitor 1 (BAI1), mRNA [NM_001702]	575	GO:0007165|GO:0008285|GO:0007186|GO:0005886|GO:0005911|GO:0005887|GO:0004930|GO:0016525|GO:0007422|GO:0016021|GO:0007409|GO:0007155	143626346	chr8	143626287	+	hs|8q24.3	NM_001702	chr8:143626287-143626346	NM_001702	Hs.194654
A_21_P0005240	-2.39764	-1.26162	2.39764	down	lnc-RSBN1L-1	lnc-RSBN1L-1:1	FALSE	LNCipedia lincRNA (lnc-RSBN1L-1), lincRNA [lnc-RSBN1L-1:1]			77299376	chr7	77299317	+	hs|7q11.23		chr7:77299317-77299376
A_33_P3370094	-2.39307	-1.25886	2.39307	down	MME	membrane metallo-endopeptidase	FALSE	Homo sapiens membrane metallo-endopeptidase (MME), transcript variant 2b, mRNA [NM_007289]	4311	GO:0005515|GO:0030424|GO:0005886|GO:0002003|GO:0045202|GO:0030425|GO:0005737|GO:0006508|GO:0070062|GO:0042277|GO:0044306|GO:0001822|GO:0071492|GO:0071493|GO:0046449|GO:0019233|GO:0050435|GO:0008021|GO:0005903|GO:0004175|GO:0071345|GO:0005887|GO:0008270|GO:0016021|GO:0090399|GO:0004222|GO:0005925|GO:0044267|GO:0006518|GO:0008238	154898275	chr3	154898216	+	hs|3q25.2	NM_007289	chr3:154898216-154898275	NM_007289	Hs.307734
A_24_P215240	-2.38969	-1.25683	2.38969	down	ENKUR	enkurin, TRPC channel interacting protein	FALSE	Homo sapiens enkurin, TRPC channel interacting protein (ENKUR), transcript variant 1, mRNA [NM_145010]	219670	GO:0005516|GO:0017124|GO:0031514	25284625	chr10	25279530	-	hs|10p12.1	NM_145010	chr10:25284625-25279530	NM_145010	Hs.534486
A_19_P00321648	-2.38732	-1.25539	2.38732	down			FALSE	long intergenic non-protein coding RNA 887 [Source:HGNC Symbol;Acc:HGNC:48574] [ENST00000456816]			194014471	chr3	194014412	-	hs|3q29		chr3:194014471-194014412
A_21_P0007222	-2.38347	-1.25306	2.38347	down	LOC101927056	uncharacterized LOC101927056	FALSE	Homo sapiens uncharacterized LOC101927056 (LOC101927056), transcript variant 1, long non-coding RNA [NR_125395]	101927056		125546173	chr3	125546114	-	hs|3q21.2	NR_125395	chr3:125546173-125546114	NR_125395	Hs.446495
A_23_P390518	-2.38162	-1.25195	2.38162	down	TNFRSF11A	tumor necrosis factor receptor superfamily, member 11a, NFKB activator	FALSE	Homo sapiens tumor necrosis factor receptor superfamily, member 11a, NFKB activator (TNFRSF11A), transcript variant 1, mRNA [NM_003839]	8792	GO:0005515|GO:0008284|GO:0071848|GO:0007267|GO:0046872|GO:0060086|GO:0048535|GO:0051091|GO:0051092|GO:0032496|GO:0071847|GO:0004872|GO:0043507|GO:0034097|GO:0070555|GO:0009314|GO:0071812|GO:0030316|GO:0033209|GO:0002548|GO:0002250|GO:0007165|GO:0005031|GO:0019955|GO:0001503|GO:0034612|GO:0016021|GO:0060749|GO:0009897|GO:0004888	60053317	chr18	60053258	+	hs|18q21.33	NM_003839	chr18:60053258-60053317	NM_003839	Hs.204044
A_33_P3355252	-2.38131	-1.25176	2.38131	down			FALSE	Q5VXX5_HUMAN (Q5VXX5) OTTHUMP00000030153, complete [THC2696515]			4053231	chr20	4053172	-	hs|20p13		chr20:4053231-4053172
A_23_P140967	-2.37679	-1.24901	2.37679	down	MEFV	Mediterranean fever	FALSE	Homo sapiens Mediterranean fever (MEFV), transcript variant 1, mRNA [NM_000243]	4210	GO:2001056|GO:0005875|GO:0005874|GO:0032691|GO:0071641|GO:0003779|GO:0005634|GO:0001726|GO:0030027|GO:0035872|GO:0005829|GO:0006954|GO:0032695|GO:0050728|GO:0045087|GO:0008270	3292835	chr16	3292776	-	hs|16p13.3	NM_000243	chr16:3292835-3292776	NM_000243	Hs.632221
A_23_P398566	-2.37342	-1.24697	2.37342	down	NR4A3	nuclear receptor subfamily 4, group A, member 3	FALSE	Homo sapiens nuclear receptor subfamily 4, group A, member 3 (NR4A3), transcript variant 3, mRNA [NM_173200]	8013	GO:0005515|GO:0010467|GO:0042542|GO:0006367|GO:0031100|GO:0003707|GO:0043434|GO:0005634|GO:0048752|GO:0043524|GO:0007411|GO:0045944|GO:0060005|GO:0050885|GO:0043401|GO:0030534|GO:0005667|GO:0001707|GO:0003677|GO:0045787|GO:0043565|GO:0008150|GO:0021766|GO:0001077|GO:2000108|GO:0008270|GO:0005654|GO:0004887|GO:0030522	102629044	chr9	102628985	+	hs|9q31.1	NM_173200	chr9:102628985-102629044	NM_173200	Hs.279522
A_33_P3419691	-2.36809	-1.24373	2.36809	down	GATS	GATS, stromal antigen 3 opposite strand	FALSE	Homo sapiens GATS, stromal antigen 3 opposite strand (GATS), transcript variant 2, non-coding RNA [NR_028038]	352954		99806620	chr7	99806561	-	hs|7q22.1	NR_028038	chr7:99806620-99806561	NR_028038	Hs.556063
A_23_P64721	-2.36747	-1.24335	2.36747	down	HCAR3	hydroxycarboxylic acid receptor 3	FALSE	Homo sapiens hydroxycarboxylic acid receptor 3 (HCAR3), mRNA [NM_006018]	8843	GO:0007186|GO:0005886|GO:0005887|GO:0004930	123199654	chr12	123199595	-	hs|12q24.31	NM_006018	chr12:123199654-123199595	NM_006018	Hs.458425
A_21_P0007577	-2.36604	-1.24248	2.36604	down	SLC35E3	solute carrier family 35, member E3	FALSE	solute carrier family 35, member E3 [Source:HGNC Symbol;Acc:HGNC:20864] [ENST00000399333]	55508	GO:0016021	69187739	chr12	69187680	+	hs|12q15		chr12:69187680-69187739
A_33_P3329149	-2.36324	-1.24077	2.36324	down	CDK13	cyclin-dependent kinase 13	FALSE	Homo sapiens cyclin-dependent kinase 13 (CDK13), transcript variant 2, mRNA [NM_031267]	8621	GO:0070816|GO:0030097|GO:0005515|GO:0007088|GO:0008284|GO:0019908|GO:0005794|GO:0030332|GO:0007275|GO:0005524|GO:0005615|GO:0008353|GO:0005737|GO:0004672|GO:0016607|GO:0000380|GO:0016032|GO:0005654|GO:0004693	39991002	chr7	39990943	+	hs|7p14.1	NM_031267	chr7:39990943-39991002	NM_031267	Hs.233552
A_24_P250922	-2.36152	-1.23972	2.36152	down	PTGS2	prostaglandin-endoperoxide synthase 2 (prostaglandin G/H synthase and cyclooxygenase)	FALSE	Homo sapiens prostaglandin-endoperoxide synthase 2 (prostaglandin G/H synthase and cyclooxygenase) (PTGS2), mRNA [NM_000963]	5743	GO:0019369|GO:0006693|GO:0035633|GO:0019674|GO:0010042|GO:0042803|GO:0071636|GO:0031622|GO:0034644|GO:0004601|GO:0001516|GO:0032496|GO:0051926|GO:0007613|GO:0007612|GO:0006979|GO:0032355|GO:0042633|GO:0007566|GO:0051968|GO:0031394|GO:0051384|GO:0045786|GO:0071318|GO:0043234|GO:0070542|GO:0050873|GO:0032227|GO:0005789|GO:0019899|GO:0055114|GO:0020037|GO:0042346|GO:0043005|GO:0008285|GO:0006767|GO:…	186641528	chr1	186641469	-	hs|1q31.1	NM_000963	chr1:186641528-186641469	NM_000963	Hs.196384
A_32_P34844	-2.359	-1.23818	2.359	down	ADAMTS18	ADAM metallopeptidase with thrombospondin type 1 motif, 18	FALSE	Homo sapiens ADAM metallopeptidase with thrombospondin type 1 motif, 18 (ADAMTS18), mRNA [NM_199355]	170692	GO:0001654|GO:0090331|GO:0006508|GO:0005578|GO:0008270|GO:0004222	77316423	chr16	77316364	-	hs|16q23.1	NM_199355	chr16:77316423-77316364	NM_199355	Hs.188746
A_23_P127948	-2.35688	-1.23688	2.35688	down	ADM	adrenomedullin	FALSE	Homo sapiens adrenomedullin (ADM), mRNA [NM_001124]	133	GO:0005515|GO:0008284|GO:0031700|GO:0008285|GO:2001214|GO:0006701|GO:0060712|GO:0031102|GO:0008015|GO:0060670|GO:0031100|GO:0030819|GO:0009409|GO:0007267|GO:0005615|GO:0007204|GO:0031623|GO:0007507|GO:0005737|GO:0048589|GO:0042594|GO:0045906|GO:0045909|GO:0032496|GO:0042475|GO:0006171|GO:0032868|GO:0001666|GO:0007565|GO:0043065|GO:0008209|GO:0007568|GO:0005102|GO:0009611|GO:0001843|GO:0051384|GO:…	10328839	chr11	10328780	+	hs|11p15.4	NM_001124	chr11:10328780-10328839	NM_001124	Hs.441047
A_21_P0014195	-2.3532	-1.23462	2.3532	down			FALSE	PREDICTED: Homo sapiens uncharacterized LOC100506312 (LOC100506312), misc_RNA [XR_108794]			106815489	chr7	106815430	+	hs|7q22.3	XR_108794	chr7:106815430-106815489		Hs.729218
A_23_P323943	-2.34929	-1.23223	2.34929	down	SLC5A12	solute carrier family 5 (sodium/monocarboxylate cotransporter), member 12	FALSE	Homo sapiens solute carrier family 5 (sodium/monocarboxylate cotransporter), member 12 (SLC5A12), mRNA [NM_178498]	159963	GO:0016324|GO:0016021|GO:0006814|GO:0055085|GO:0070062|GO:0015293	26720020	chr11	26719961	-	hs|11p14.2	NM_178498	chr11:26720020-26719961	NM_178498	Hs.148907
A_33_P3307840	-2.34797	-1.23141	2.34797	down	LRRC7	leucine rich repeat containing 7	FALSE	leucine rich repeat containing 7 [Source:HGNC Symbol;Acc:HGNC:18531] [ENST00000370958]	57554	GO:0005515|GO:0005737|GO:0030054|GO:0045211|GO:0014069	70340635	chr1	70340576	+	hs|1p31.1	AF498274	chr1:70340576-70340635		Hs.479658
A_23_P133408	-2.33303	-1.2222	2.33303	down	CSF2	colony stimulating factor 2 (granulocyte-macrophage)	FALSE	Homo sapiens colony stimulating factor 2 (granulocyte-macrophage) (CSF2), mRNA [NM_000758]	1437	GO:0005515|GO:0071803|GO:0008284|GO:0010744|GO:0045740|GO:0042523|GO:0001892|GO:0032747|GO:0005576|GO:0097028|GO:0005125|GO:0005615|GO:0010628|GO:0042045|GO:0006955|GO:0071222|GO:0042116|GO:0045918|GO:2001240|GO:0043011|GO:0008083|GO:0005129	131411511	chr5	131411452	+	hs|5q31.1	NM_000758	chr5:131411452-131411511	NM_000758	Hs.1349
A_33_P3251421	-2.3326	-1.22194	2.3326	down	KRTAP21-1	keratin associated protein 21-1	FALSE	Homo sapiens keratin associated protein 21-1 (KRTAP21-1), mRNA [NM_181619]	337977	GO:0005882	32127516	chr21	32127457	-	hs|21q22.11	NM_181619	chr21:32127516-32127457	NM_181619	Hs.714690
A_33_P3410589	-2.32381	-1.21649	2.32381	down	FAM43A	family with sequence similarity 43, member A	FALSE	Homo sapiens family with sequence similarity 43, member A (FAM43A), mRNA [NM_153690]	131583		194409762	chr3	194409703	+	hs|3q29	NM_153690	chr3:194409703-194409762	NM_153690	Hs.435080
A_21_P0004420	-2.3198	-1.214	2.3198	down	lnc-ARRDC3-1	lnc-ARRDC3-1:14	FALSE	LNCipedia lincRNA (lnc-ARRDC3-1), lincRNA [lnc-ARRDC3-1:14]			90598248	chr5	90598189	-	hs|5q14.3		chr5:90598248-90598189
A_21_P0014747	-2.3162	-1.21176	2.3162	down	LOC101927895	uncharacterized LOC101927895	FALSE	PREDICTED: Homo sapiens uncharacterized LOC101927895 (LOC101927895), transcript variant X1, ncRNA [XR_241220]	101927895		19567178	chr1	19567119	+	hs|1p36.13	XR_241220	chr1:19567119-19567178	XR_241220
A_33_P3398912	-2.31601	-1.21164	2.31601	down	SLC2A6	solute carrier family 2 (facilitated glucose transporter), member 6	FALSE	Homo sapiens solute carrier family 2 (facilitated glucose transporter), member 6 (SLC2A6), transcript variant 1, mRNA [NM_017585]	11182	GO:0016020|GO:0015758|GO:0005886|GO:0016021|GO:0055085|GO:0005355	136336276	chr9	136336217	-	hs|9q34.2	NM_017585	chr9:136336276-136336217	NM_017585	Hs.244378
A_19_P00812554	-2.31417	-1.2105	2.31417	down	USP2-AS1	USP2 antisense RNA 1 (head to head)	FALSE	Homo sapiens USP2 antisense RNA 1 (head to head) (USP2-AS1), long non-coding RNA [NR_034160]	100499227		119369466	chr11	119369407	+	hs|11q23.3	NR_034160	chr11:119369407-119369466	NR_034160	Hs.662365
A_33_P3318534	-2.31372	-1.21022	2.31372	down	PXYLP1	2-phosphoxylose phosphatase 1	FALSE	Homo sapiens 2-phosphoxylose phosphatase 1 (PXYLP1), transcript variant 1, mRNA [NM_152282]	92370	GO:0010909|GO:0005515|GO:0016791|GO:0050650|GO:0005794|GO:0000139|GO:0016311|GO:0003993|GO:0016021|GO:0006024	141011973	chr3	141011914	+	hs|3q23	NM_152282	chr3:141011914-141011973	NM_152282	Hs.657887
A_23_P8801	-2.30935	-1.20749	2.30935	down	CYP3A5	cytochrome P450, family 3, subfamily A, polypeptide 5	FALSE	Homo sapiens cytochrome P450, family 3, subfamily A, polypeptide 5 (CYP3A5), transcript variant 1, mRNA [NM_000777]	1577	GO:0006805|GO:0005506|GO:0070330|GO:0070989|GO:0044281|GO:0043231|GO:0004497|GO:0042737|GO:0019825|GO:0009822|GO:0005789|GO:0016491|GO:0008202|GO:0020037	99245958	chr7	99245899	-	hs|7q22.1	NM_000777	chr7:99245958-99245899	NM_000777	Hs.571258
A_23_P215048	-2.30849	-1.20695	2.30849	down	KIAA0408	KIAA0408	FALSE	Homo sapiens KIAA0408 (KIAA0408), mRNA [NM_014702]	9729	GO:0005515	127764999	chr6	127764940	-	hs|6q22.33	NM_014702	chr6:127764999-127764940	NM_014702	Hs.319247
A_23_P79518	-2.30554	-1.2051	2.30554	down	IL1B	interleukin 1, beta	FALSE	Homo sapiens interleukin 1, beta (IL1B), mRNA [NM_000576]	3553	GO:0032755|GO:0019221|GO:0046330|GO:0002711|GO:0005615|GO:0032757|GO:0035234|GO:0031622|GO:0009743|GO:0030730|GO:0000165|GO:0001660|GO:0033198|GO:0034116|GO:0043123|GO:0031663|GO:0043122|GO:0032729|GO:0045410|GO:0032725|GO:0007566|GO:0019904|GO:0030593|GO:0014805|GO:0045840|GO:0005125|GO:0045086|GO:0043491|GO:0045893|GO:0045833|GO:0045080|GO:0030949|GO:0042346|GO:0008285|GO:0007267|GO:0035066|GO:…	113587488	chr2	113587429	-	hs|2q13	NM_000576	chr2:113587488-113587429	NM_000576	Hs.126256
A_23_P75063	-2.30429	-1.20432	2.30429	down	DYDC2	DPY30 domain containing 2	FALSE	Homo sapiens DPY30 domain containing 2 (DYDC2), transcript variant 1, mRNA [NM_032372]	84332		82126758	chr10	82126699	+	hs|10q23.1	NM_032372	chr10:82126699-82126758	NM_032372	Hs.741500
A_23_P350451	-2.30266	-1.2033	2.30266	down	PRDM1	PR domain containing 1, with ZNF domain	FALSE	Homo sapiens PR domain containing 1, with ZNF domain (PRDM1), transcript variant 1, mRNA [NM_001198]	639	GO:0060576|GO:0005515|GO:0003700|GO:0042826|GO:0060707|GO:0045579|GO:0008168|GO:0001893|GO:0030889|GO:0005634|GO:0000122|GO:0000978|GO:0009791|GO:0032259|GO:0007281|GO:0046872|GO:0006351|GO:0010628|GO:0001078|GO:0005737|GO:0045165|GO:0031665|GO:0042462	106555182	chr6	106555123	+	hs|6q21	NM_001198	chr6:106555123-106555182	NM_001198	Hs.436023
A_33_P3367970	-2.30062	-1.20203	2.30062	down			FALSE				112054745	chr11	112054686	+	hs|11q23.1		chr11:112054686-112054745
A_21_P0010596	-2.29915	-1.2011	2.29915	down	RNF223	ring finger protein 223	FALSE	ring finger protein 223 [Source:HGNC Symbol;Acc:HGNC:40020] [ENST00000453464]	401934	GO:0008270|GO:0016021	1006425	chr1	1006366	-	hs|1p36.33		chr1:1006425-1006366
A_23_P117851	-2.29652	-1.19945	2.29652	down	CPLX3	complexin 3	FALSE	Homo sapiens complexin 3 (CPLX3), mRNA [NM_001030005]	594855	GO:0019905|GO:0030054|GO:0005886|GO:0005326|GO:0046928|GO:0045202|GO:0030073|GO:0016079|GO:0005829	75123555	chr15	75123496	+	hs|15q24.1	NM_001030005	chr15:75123496-75123555	NM_001030005	Hs.187694
A_21_P0000153	-2.29606	-1.19916	2.29606	down	NR3C1	nuclear receptor subfamily 3, group C, member 1 (glucocorticoid receptor)	FALSE	Homo sapiens nuclear receptor subfamily 3, group C, member 1 (glucocorticoid receptor) (NR3C1), transcript variant 8, mRNA [NM_001204265]	2908	GO:0005515|GO:0010467|GO:0004883|GO:0003700|GO:0006367|GO:0006366|GO:0030325|GO:0038051|GO:0005634|GO:0005829|GO:0005737|GO:0043525|GO:0045944|GO:0005759|GO:0046983|GO:0043402|GO:0060603|GO:0005496|GO:0042711|GO:0006355|GO:0000978|GO:0006351|GO:1900170|GO:0006111|GO:0007165|GO:0001077|GO:0016020|GO:0071383|GO:0042921|GO:0005654|GO:0008270|GO:0008211|GO:0031946|GO:0016568	142673510	chr5	142673451	-	hs|5q31.3	NM_001204265	chr5:142673510-142673451	NM_001204265	Hs.122926
A_21_P0014644	-2.29409	-1.19792	2.29409	down			FALSE				40156678	chr8	40156619	-	hs|8p11.21		chr8:40156678-40156619
A_24_P157926	-2.29313	-1.19732	2.29313	down	TNFAIP3	tumor necrosis factor, alpha-induced protein 3	FALSE	Homo sapiens tumor necrosis factor, alpha-induced protein 3 (TNFAIP3), transcript variant 3, mRNA [NM_006290]	7128	GO:0005515|GO:0043130|GO:0016579|GO:0004842|GO:0070301|GO:0004843|GO:0032715|GO:0016874|GO:0032691|GO:0002020|GO:0043621|GO:0005764|GO:0051259|GO:0061043|GO:0070536|GO:0006508|GO:0031397|GO:0070062|GO:0043124|GO:0045824|GO:0071108|GO:0005813|GO:0070433|GO:0072573|GO:0032720|GO:0045087|GO:0008270|GO:0034144|GO:0045732|GO:0034140|GO:0045736|GO:0070423|GO:0002237|GO:0005634|GO:0072666|GO:0035872|GO:…	138203738	chr6	138203679	+	hs|6q23.3	NM_006290	chr6:138203679-138203738	NM_006290	Hs.211600
A_23_P99063	-2.29272	-1.19706	2.29272	down	LUM	lumican	FALSE	Homo sapiens lumican (LUM), mRNA [NM_002345]	4060	GO:0005515|GO:0014070|GO:0051216|GO:0005518|GO:0044281|GO:0005583|GO:0005615|GO:0030198|GO:0030199|GO:0045944|GO:0030203|GO:0043202|GO:0070062|GO:0005975|GO:0005796|GO:0005578|GO:0005576|GO:0070848|GO:0042339|GO:0031012|GO:0018146|GO:0009405|GO:0042340|GO:0007601|GO:0005201	91497705	chr12	91497646	-	hs|12q21.33	NM_002345	chr12:91497705-91497646	NM_002345	Hs.406475
A_21_P0000681	-2.28947	-1.19501	2.28947	down	LIMS3-LOC440895	LIMS3-LOC440895 readthrough	FALSE	Homo sapiens LIMS3-LOC440895 readthrough (LIMS3-LOC440895), long non-coding RNA [NR_027145]	100271835		110725880	chr2	110725821	+	hs|2q13	NR_027145	chr2:110725821-110725880	NR_027145	Hs.535619
A_21_P0012268	-2.28772	-1.19391	2.28772	down			FALSE	crystallin, beta B2 pseudogene 1 [Source:HGNC Symbol;Acc:HGNC:2399] [ENST00000609513]			25916693	chr22	25916634	+	hs|22q12.1		chr22:25916634-25916693		Hs.733960
A_33_P3229472	-2.28678	-1.19332	2.28678	down	KRTAP5-10	keratin associated protein 5-10	FALSE	Homo sapiens keratin associated protein 5-10 (KRTAP5-10), mRNA [NM_001012710]	387273	GO:0045095	71277342	chr11	71277283	+	hs|11q13.4	NM_001012710	chr11:71277283-71277342	NM_001012710	Hs.661887
A_21_P0006521	-2.28615	-1.19292	2.28615	down	LOC101928092	uncharacterized LOC101928092	FALSE	PREDICTED: Homo sapiens uncharacterized LOC101928092 (LOC101928092), ncRNA [XR_247293]	101928092		2484146	chrX	2484087	-	hs|Xp22.33	XR_247293	chrX:2484146-2484087	XR_247293	Hs.133261
A_23_P9883	-2.28469	-1.192	2.28469	down	NLRP3	NLR family, pyrin domain containing 3	FALSE	Homo sapiens NLR family, pyrin domain containing 3 (NLRP3), transcript variant 3, mRNA [NM_001079821]	114548	GO:0005515|GO:0042347|GO:0050713|GO:0051259|GO:0035872|GO:0005829|GO:0051607|GO:0005737|GO:0006954|GO:0051092|GO:0050718|GO:0009595|GO:0032621|GO:0072559|GO:0050701|GO:0006919|GO:0042834|GO:0006915|GO:0032088|GO:0006952|GO:0002674|GO:0005524|GO:0043280|GO:0007165|GO:0071222|GO:0044546|GO:0045087|GO:0050728|GO:0032611	247612089	chr1	247612029	+	hs|1q44	NM_001079821	chr1:247612029-247612089	NM_001079821	Hs.159483
A_19_P00315738	-2.28228	-1.19048	2.28228	down	LOC101929709	uncharacterized LOC101929709	FALSE		101929709		90733509	chr8	90733450	-	hs|8q21.3	XR_108862	chr8:90733509-90733450		Hs.651324
A_23_P81898	-2.28131	-1.18986	2.28131	down	UBD	ubiquitin D	FALSE	Homo sapiens ubiquitin D (UBD), mRNA [NM_006398]	10537	GO:0005515|GO:0006511|GO:0016567|GO:0043065|GO:0016235|GO:0010243|GO:0032446|GO:0005634|GO:0005737|GO:0070842|GO:0070628|GO:0006508|GO:0034612|GO:0034341|GO:0043011|GO:0043123	29523536	chr6	29523477	-	hs|6p22.1	NM_006398	chr6:29523536-29523477	NM_006398	Hs.44532
A_23_P427760	-2.28063	-1.18943	2.28063	down	PIWIL4	piwi-like RNA-mediated gene silencing 4	FALSE	Homo sapiens piwi-like RNA-mediated gene silencing 4 (PIWIL4), mRNA [NM_152431]	143689	GO:0010467|GO:0051321|GO:0005634|GO:0007275|GO:0007283|GO:0031047|GO:0034584|GO:0006417|GO:0030154|GO:0005737|GO:0034587|GO:0043186|GO:0071547|GO:0043046	94354282	chr11	94354223	+	hs|11q21	NM_152431	chr11:94354223-94354282	NM_152431	Hs.660188
A_23_P52336	-2.27689	-1.18706	2.27689	down	UNC5B	unc-5 homolog B (C. elegans)	FALSE	Homo sapiens unc-5 homolog B (C. elegans) (UNC5B), transcript variant 1, mRNA [NM_170744]	219699	GO:0005515|GO:0043524|GO:0043065|GO:0007411|GO:2001240|GO:0014068|GO:0016021|GO:0097190|GO:0033564	73059656	chr10	73059597	+	hs|10q22.1	NM_170744	chr10:73059597-73059656	NM_170744	Hs.522997
A_33_P3281283	-2.2754	-1.18612	2.2754	down	S1PR3	sphingosine-1-phosphate receptor 3	FALSE	Homo sapiens sphingosine-1-phosphate receptor 3 (S1PR3), mRNA [NM_005226]	1903	GO:0008284|GO:0005886|GO:0004930|GO:0003376|GO:0001816|GO:0038036|GO:0007193|GO:0007204|GO:0009653|GO:0008289|GO:0005178|GO:0006954|GO:0007186|GO:0005887|GO:0032651	91619873	chr9	91619814	+	hs|9q22.1	NM_005226	chr9:91619814-91619873	NM_005226	Hs.585118
A_23_P328740	-2.27448	-1.18554	2.27448	down	NEURL3	neuralized E3 ubiquitin protein ligase 3	FALSE	Homo sapiens neuralized E3 ubiquitin protein ligase 3 (NEURL3), transcript variant 2, mRNA [NM_001285486]	93082	GO:0004842|GO:0016567|GO:0016874|GO:0008270	97163478	chr2	97163419	-	hs|2q11.2	NM_001285486	chr2:97163478-97163419	NM_001285486	Hs.149219
A_24_P237586	-2.27028	-1.18287	2.27028	down	ANKRD37	ankyrin repeat domain 37	FALSE	Homo sapiens ankyrin repeat domain 37 (ANKRD37), mRNA [NM_181726]	353322	GO:0005737|GO:0005634	186321352	chr4	186321293	+	hs|4q35.1	NM_181726	chr4:186321293-186321352	NM_181726	Hs.508154
A_33_P3718152	-2.27017	-1.1828	2.27017	down	lnc-ACOT1-3	lnc-ACOT1-3:1	FALSE	Homo sapiens cDNA FLJ31314 fis, clone LIVER1000278. [AK055876]			73946651	chr14	73946592	+	hs|14q24.3	AK055876	chr14:73946592-73946651		Hs.525443
A_33_P3294951	-2.26188	-1.17752	2.26188	down	TAS2R30	taste receptor, type 2, member 30	FALSE	Homo sapiens taste receptor, type 2, member 30 (TAS2R30), mRNA [NM_001097643]	259293	GO:0033038|GO:0007186|GO:0005886|GO:0016021|GO:0001580	11285979	chr12	11285920	-	hs|12p13.2	NM_001097643	chr12:11285979-11285920	NM_001097643	Hs.679464
A_21_P0013394	-2.26077	-1.17682	2.26077	down	LOC102723946	uncharacterized LOC102723946	FALSE		102723946		93695967	chr7	93695908	+	hs|7q21.3		chr7:93695908-93695967		Hs.657859
A_33_P3342081	-2.26069	-1.17676	2.26069	down	PRDM1	PR domain containing 1, with ZNF domain	FALSE	Homo sapiens PR domain containing 1, with ZNF domain (PRDM1), transcript variant 1, mRNA [NM_001198]	639	GO:0060576|GO:0005515|GO:0003700|GO:0042826|GO:0060707|GO:0045579|GO:0008168|GO:0001893|GO:0030889|GO:0005634|GO:0000122|GO:0000978|GO:0009791|GO:0032259|GO:0007281|GO:0046872|GO:0006351|GO:0010628|GO:0001078|GO:0005737|GO:0045165|GO:0031665|GO:0042462	106557721	chr6	106557662	+	hs|6q21	NM_001198	chr6:106557662-106557721	NM_001198	Hs.436023
A_23_P106002	-2.25907	-1.17573	2.25907	down	NFKBIA	nuclear factor of kappa light polypeptide gene enhancer in B-cells inhibitor, alpha	FALSE	Homo sapiens nuclear factor of kappa light polypeptide gene enhancer in B-cells inhibitor, alpha (NFKBIA), mRNA [NM_020529]	4792	GO:0005515|GO:0042994|GO:0032403|GO:0042802|GO:0002756|GO:0031072|GO:0002755|GO:0042127|GO:0031663|GO:0031625|GO:0000060|GO:0033256|GO:0045746|GO:0038124|GO:0010745|GO:0038123|GO:0034134|GO:0070431|GO:0002224|GO:0043392|GO:0032270|GO:0045087|GO:0008139|GO:0034166|GO:0035666|GO:0019899|GO:0034162|GO:0038095|GO:0008134|GO:0042345|GO:0050852|GO:0034142|GO:0005886|GO:0005634|GO:0070427|GO:0010875|GO:…	35870847	chr14	35870788	-	hs|14q13.2	NM_020529	chr14:35870847-35870788	NM_020529	Hs.81328
A_24_P202139	-2.25647	-1.17406	2.25647	down	METTL9	methyltransferase like 9	FALSE	Homo sapiens methyltransferase like 9 (METTL9), transcript variant 1, mRNA [NM_016025]	51108	GO:0005515	21668074	chr16	21668015	+	hs|16p12.2	NM_016025	chr16:21668015-21668074	NM_016025	Hs.279583
A_21_P0010449	-2.25156	-1.17092	2.25156	down	LOC100506737	uncharacterized LOC100506737	FALSE	PREDICTED: Homo sapiens uncharacterized LOC100506737 (LOC100506737), ncRNA [XR_172388]	100506737		46000392	chr22	46000333	-	hs|22q13.31	XR_172388	chr22:46000392-46000333	XR_172388	Hs.517692
A_21_P0005964	-2.25085	-1.17047	2.25085	down	lnc-ZMAT4-3	lnc-ZMAT4-3:3	FALSE	AGENCOURT_8903005 NIH_MGC_141 Homo sapiens cDNA clone IMAGE:6389455 5', mRNA sequence [BU590318]			40200846	chr8	40162293	-	hs|8p11.21		chr8:40200846-40162293		Hs.729725
A_23_P50799	-2.24762	-1.1684	2.24762	down	OR10H2	olfactory receptor, family 10, subfamily H, member 2	FALSE	Homo sapiens olfactory receptor, family 10, subfamily H, member 2 (OR10H2), mRNA [NM_013939]	26538	GO:0050911|GO:0004984|GO:0007186|GO:0005886|GO:0004930|GO:0016021	15839759	chr19	15839700	+	hs|19p13.12	NM_013939	chr19:15839700-15839759	NM_013939	Hs.247694
A_19_P00316396	-2.24759	-1.16838	2.24759	down	MEG3	maternally expressed 3 (non-protein coding)	FALSE	Homo sapiens maternally expressed 3 (non-protein coding) (MEG3), transcript variant 16, long non-coding RNA [NR_046473]	55384		101312936	chr14	101312877	+	hs|14q32.2	NR_046473	chr14:101312877-101312936	NR_046473	Hs.654863
A_33_P3287959	-2.247	-1.168	2.247	down	RASA4	RAS p21 protein activator 4	FALSE	Homo sapiens RAS p21 protein activator 4 (RASA4), transcript variant 1, mRNA [NM_006989]	10156	GO:0035556|GO:0005099|GO:0046580|GO:0005737|GO:0032320|GO:0005886|GO:0071277|GO:0031235|GO:0046872|GO:0005829|GO:0005096	102220317	chr7	102220258	-	hs|7q22.1	NM_006989	chr7:102220317-102220258	NM_006989	Hs.530089
A_23_P154526	-2.24467	-1.16651	2.24467	down	GRB14	growth factor receptor-bound protein 14	FALSE	Homo sapiens growth factor receptor-bound protein 14 (GRB14), transcript variant 1, mRNA [NM_004490]	2888	GO:0007165|GO:0005737|GO:0005886|GO:0000139|GO:0007596|GO:0005070|GO:0009967|GO:0050900|GO:0010008|GO:0043231|GO:0005829	165349598	chr2	165349539	-	hs|2q24.3	NM_004490	chr2:165349598-165349539	NM_004490	Hs.411881
A_19_P00803685	-2.2429	-1.16536	2.2429	down	ANKRD33B	ankyrin repeat domain 33B	FALSE	Homo sapiens ankyrin repeat domain 33B (ANKRD33B), mRNA [NM_001164440]	651746		10657730	chr5	10657671	+	hs|5p15.2		chr5:10657671-10657730	NM_001164440	Hs.26039
A_33_P3244643	-2.23938	-1.1631	2.23938	down	FAM183A	family with sequence similarity 183, member A	FALSE	Homo sapiens family with sequence similarity 183, member A (FAM183A), mRNA [NM_001101376]	440585		43622061	chr1	43622002	+	hs|1p34.2	NM_001101376	chr1:43622002-43622061	NM_001101376	Hs.657614
A_23_P360754	-2.23732	-1.16177	2.23732	down	ADAMTS4	ADAM metallopeptidase with thrombospondin type 1 motif, 4	FALSE	Homo sapiens ADAM metallopeptidase with thrombospondin type 1 motif, 4 (ADAMTS4), mRNA [NM_005099]	9507	GO:0005515|GO:0005578|GO:0005576|GO:0002020|GO:0005615|GO:0031012|GO:0001501|GO:0022617|GO:0030198|GO:0006508|GO:0008233|GO:0008270|GO:0004222|GO:0042742|GO:0008237	161159705	chr1	161159646	-	hs|1q23.3	NM_005099	chr1:161159705-161159646	NM_005099	Hs.211604
A_33_P3240094	-2.23663	-1.16133	2.23663	down	NGEF	neuronal guanine nucleotide exchange factor	FALSE	neuronal guanine nucleotide exchange factor [Source:HGNC Symbol;Acc:HGNC:7807] [ENST00000409079]	25791	GO:0051056|GO:0048011|GO:0043065|GO:0048013|GO:0007264|GO:0097190|GO:0043087|GO:0005829|GO:0030426|GO:0005085|GO:0043547|GO:0016020|GO:0007411|GO:0032321|GO:0005089|GO:0061002	233759387	chr2	233759328	-	hs|2q37.1	BC073962	chr2:233759387-233759328		Hs.97316
A_23_P417942	-2.23136	-1.15793	2.23136	down	FNBP1L	formin binding protein 1-like	FALSE	Homo sapiens formin binding protein 1-like (FNBP1L), transcript variant 1, mRNA [NM_001024948]	54874	GO:0072583|GO:0005515|GO:0005886|GO:0097320|GO:0006914|GO:0051491|GO:0006900|GO:0008289|GO:0016050|GO:0042384|GO:0005737|GO:0030050|GO:0016023|GO:0005856|GO:0005938|GO:0010324|GO:0070062	94019967	chr1	94019908	+	hs|1p22.1	NM_001024948	chr1:94019908-94019967	NM_001024948	Hs.134060
A_32_P181077	-2.22981	-1.15692	2.22981	down	DOCK8	dedicator of cytokinesis 8	FALSE	Homo sapiens dedicator of cytokinesis 8 (DOCK8), transcript variant 1, mRNA [NM_203447]	81704	GO:0043547|GO:0005515|GO:0005085|GO:0001771|GO:0016020|GO:0070233|GO:0007596|GO:0007264|GO:0031252|GO:0005829	465110	chr9	465051	+	hs|9p24.3	NM_203447	chr9:465051-465110	NM_203447	Hs.132599
A_23_P118392	-2.22827	-1.15592	2.22827	down	RASD1	RAS, dexamethasone-induced 1	FALSE	Homo sapiens RAS, dexamethasone-induced 1 (RASD1), transcript variant 1, mRNA [NM_016084]	51655	GO:0006184|GO:0007165|GO:0048471|GO:0007263|GO:0007186|GO:0005886|GO:0007264|GO:0003924|GO:0005634|GO:0005525|GO:0045892	17397846	chr17	17397787	-	hs|17p11.2	NM_016084	chr17:17397846-17397787	NM_016084	Hs.25829
A_21_P0002779	-2.22826	-1.15591	2.22826	down	TM4SF1-AS1	TM4SF1 antisense RNA 1	FALSE	Homo sapiens TM4SF1 antisense RNA 1 (TM4SF1-AS1), transcript variant 1, long non-coding RNA [NR_109809]	100874091		149104290	chr3	149104231	+	hs|3q25.1	NR_109809	chr3:149104231-149104290	NR_109809	Hs.549633
A_33_P3352970	-2.2274	-1.15536	2.2274	down	IRAK2	interleukin-1 receptor-associated kinase 2	FALSE	Homo sapiens interleukin-1 receptor-associated kinase 2 (IRAK2), mRNA [NM_001570]	3656	GO:0005515|GO:0034142|GO:0005886|GO:0070423|GO:0007249|GO:0005634|GO:0051403|GO:0042803|GO:0035872|GO:0005829|GO:0035556|GO:0045323|GO:0002756|GO:0000187|GO:0005737|GO:0051092|GO:0006954|GO:0002755|GO:0031663|GO:0034138|GO:0070555|GO:0070498|GO:0038124|GO:0046982|GO:0038123|GO:0034134|GO:0007254|GO:0032088|GO:0002224|GO:0005524|GO:0001959|GO:0004674|GO:0045087|GO:0035666|GO:0006468|GO:0034166|GO:…	10285361	chr3	10285302	+	hs|3p25.3	NM_001570	chr3:10285302-10285361	NM_001570	Hs.449207
A_33_P3383029	-2.2273	-1.1553	2.2273	down	MXI1	MAX interactor 1, dimerization protein	FALSE	Homo sapiens MAX interactor 1, dimerization protein (MXI1), transcript variant 2, mRNA [NM_130439]	4601	GO:0005737|GO:0008285|GO:0003714|GO:0046983|GO:0005730|GO:0042994|GO:0005634|GO:0000122|GO:0003677|GO:0006351	112044806	chr10	112044747	+	hs|10q25.2	NM_130439	chr10:112044747-112044806	NM_130439	Hs.728542
A_32_P310335	-2.22675	-1.15494	2.22675	down	JAM2	junctional adhesion molecule 2	FALSE	Homo sapiens junctional adhesion molecule 2 (JAM2), transcript variant 1, mRNA [NM_021219]	58494	GO:0005515|GO:0016337|GO:0007162|GO:0046982|GO:0005886|GO:0030198|GO:0007596|GO:0005887|GO:0005923|GO:0050900	27089813	chr21	27089754	+	hs|21q21.3	NM_021219	chr21:27089754-27089813	NM_021219	Hs.517227
A_33_P3367361	-2.22632	-1.15466	2.22632	down	FAM107B	family with sequence similarity 107, member B	FALSE	Homo sapiens family with sequence similarity 107, member B (FAM107B), transcript variant 1, mRNA [NM_001282695]	83641	GO:0007605	14560784	chr10	14560725	-	hs|10p13	NM_001282695	chr10:14560784-14560725	NM_001282695	Hs.446315
A_33_P3243230	-2.22544	-1.15409	2.22544	down			FALSE	HSINTLK8M interleukin 8 {Homo sapiens} (exp=-1; wgp=0; cg=0), partial (97%) [THC2544321]			74608041	chr4	74607982	+	hs|4q13.3		chr4:074607982-074608041
A_33_P3281273	-2.22467	-1.15359	2.22467	down	S1PR4	sphingosine-1-phosphate receptor 4	FALSE	Homo sapiens sphingosine-1-phosphate receptor 4 (S1PR4), mRNA [NM_003775]	8698	GO:0006955|GO:0007186|GO:0005886|GO:0005887|GO:0004930|GO:0003376|GO:0007202|GO:0007189|GO:0038036|GO:0007204|GO:0008289	3180329	chr19	3180270	+	hs|19p13.3	NM_003775	chr19:3180270-3180329	NM_003775	Hs.662006
A_23_P90925	-2.22285	-1.15241	2.22285	down	IL36B	interleukin 36, beta	FALSE	Homo sapiens interleukin 36, beta (IL36B), transcript variant 2, mRNA [NM_173178]	27177	GO:0032755|GO:0006955|GO:0005149|GO:0006954|GO:0045087|GO:0019221|GO:0005576|GO:0005615|GO:0005125|GO:0045582	113786581	chr2	113786522	-	hs|2q13	NM_173178	chr2:113786581-113786522	NM_173178	Hs.278909
A_21_P0000190	-2.22219	-1.15198	2.22219	down	AFF3	AF4/FMR2 family, member 3	FALSE	Homo sapiens AF4/FMR2 family, member 3 (AFF3), transcript variant 1, mRNA [NM_002285]	3899	GO:0006355|GO:0005737|GO:0003690|GO:0035116|GO:0034612|GO:0005654|GO:0005634|GO:0006351	100163795	chr2	100163736	-	hs|2q11.2	NM_002285	chr2:100163795-100163736	NM_002285	Hs.444414
A_33_P3358774	-2.2122	-1.14548	2.2122	down	OR9Q1	olfactory receptor, family 9, subfamily Q, member 1	FALSE	Homo sapiens olfactory receptor, family 9, subfamily Q, member 1 (OR9Q1), mRNA [NM_001005212]	219956	GO:0050911|GO:0004984|GO:0007186|GO:0005886|GO:0004930|GO:0016021	57948975	chr11	57948916	+	hs|11q12.1	NM_001005212	chr11:57948916-57948975	NM_001005212	Hs.689841
A_33_P3265956	-2.21155	-1.14506	2.21155	down	CBFA2T2	core-binding factor, runt domain, alpha subunit 2; translocated to, 2	FALSE	Synthetic construct Homo sapiens clone IMAGE:100073900 core-binding factor, runt domain, alpha subunit 2; translocated to, 2 (CBFA2T2) gene, encodes complete protein. [JF432662]	9139	GO:0005515|GO:0003700|GO:0045944|GO:0003714|GO:0030855|GO:0010976|GO:0010977|GO:0005634|GO:0045892|GO:0046872	32211736	chr20	32211677	+	hs|20q11.22	JF432662	chr20:32211677-32211736		Hs.153934
A_21_P0004422	-2.21097	-1.14468	2.21097	down	lnc-ARRDC3-1	lnc-ARRDC3-1:10	FALSE	LNCipedia lincRNA (lnc-ARRDC3-1), lincRNA [lnc-ARRDC3-1:10]			90598820	chr5	90598761	-	hs|5q14.3		chr5:90598820-90598761
A_33_P3266025	-2.2099	-1.14398	2.2099	down			FALSE	cytochrome c oxidase subunit Vb pseudogene 2 [Source:HGNC Symbol;Acc:HGNC:2271] [ENST00000576956]			136355391	chr6	136355332	-	hs|6q23.3		chr6:136355391-136355332
A_24_P49517	-2.20765	-1.14251	2.20765	down	ZNF251	zinc finger protein 251	FALSE	Homo sapiens zinc finger protein 251 (ZNF251), mRNA [NM_138367]	90987	GO:0006355|GO:0003700|GO:0005634|GO:0003677|GO:0046872|GO:0006351	145947029	chr8	145946970	-	hs|8q24.3	NM_138367	chr8:145947029-145946970	NM_138367	Hs.534516
A_32_P219520	-2.20654	-1.14179	2.20654	down	TNFAIP8	tumor necrosis factor, alpha-induced protein 8	FALSE	Homo sapiens tumor necrosis factor, alpha-induced protein 8 (TNFAIP8), transcript variant 1, mRNA [NM_014350]	25816	GO:0043066|GO:0005737|GO:0050830|GO:0032611|GO:0043154|GO:0043027	118730290	chr5	118730231	+	hs|5q23.1	NM_014350	chr5:118730231-118730290	NM_014350	Hs.656274
A_23_P106174	-2.20628	-1.14162	2.20628	down	PSEN1	presenilin 1	FALSE	presenilin 1 [Source:HGNC Symbol;Acc:HGNC:9508] [ENST00000394157]	5663	GO:0005515|GO:0030018|GO:0031594|GO:0007220|GO:0008013|GO:0001756|GO:0005765|GO:0009791|GO:0015031|GO:0001947|GO:0015813|GO:0043524|GO:0016337|GO:0021795|GO:0007219|GO:0048167|GO:0030198|GO:0016485|GO:0007175|GO:0043025|GO:0007613|GO:0006509|GO:0005938|GO:0006839|GO:0006979|GO:0005791|GO:0031965|GO:0005262|GO:0005813|GO:0045296|GO:0005794|GO:0001708|GO:0009986|GO:0032469|GO:0043393|GO:0000122|GO:…	73640435	chr14	73640376	+	hs|14q24.2	AJ008005	chr14:73640376-73640435		Hs.3260
A_19_P00316340	-2.20562	-1.14118	2.20562	down	LOC100506860	uncharacterized LOC100506860	FALSE	Homo sapiens uncharacterized LOC100506860 (LOC100506860), long non-coding RNA [NR_109780]	100506860		130606702	chr7	130606643	+	hs|7q32.3		chr7:130606643-130606702	NR_109780	Hs.635013
A_32_P180315	-2.20387	-1.14004	2.20387	down	CCDC180	coiled-coil domain containing 180	FALSE	Homo sapiens coiled-coil domain containing 180 (CCDC180), mRNA [NM_020893]	100499483	GO:0016021|GO:0070062	100139116	chr9	100139057	+	hs|9q22.33	NM_020893	chr9:100139057-100139116	NM_020893	Hs.435629
A_19_P00806771	-2.20224	-1.13897	2.20224	down	LINC00659	long intergenic non-protein coding RNA 659	FALSE	Homo sapiens long intergenic non-protein coding RNA 659 (LINC00659), transcript variant 1, long non-coding RNA [NR_046224]	100652730		61405554	chr20	61405495	-	hs|20q13.33	NR_046224	chr20:61405554-61405495	NR_046224	Hs.254951
A_23_P149050	-2.19801	-1.1362	2.19801	down	LINC00115	long intergenic non-protein coding RNA 115	FALSE	Homo sapiens long intergenic non-protein coding RNA 115 (LINC00115), long non-coding RNA [NR_024321]	79854		183635	chr8	183576	+	hs|8p23.3	NR_024321	chr8:183576-183635	NR_024321	Hs.351445
A_23_P359870	-2.1963	-1.13507	2.1963	down			FALSE	Homo sapiens mRNA for hypothetical protein (C8ORF16). [AJ312026]			10984299	chr8	10984240	-	hs|8p23.1	AJ312026	chr8:10984299-10984240
A_21_P0007596	-2.19037	-1.13117	2.19037	down	lnc-LRRIQ1-1	lnc-LRRIQ1-1:2	FALSE	LNCipedia lincRNA (lnc-LRRIQ1-1), lincRNA [lnc-LRRIQ1-1:2]			85382817	chr12	85382758	+	hs|12q21.31		chr12:85382758-85382817
A_33_P3234580	-2.19011	-1.13101	2.19011	down	ASS1	argininosuccinate synthase 1	FALSE	Homo sapiens argininosuccinate synthase 1 (ASS1), transcript variant 1, mRNA [NM_000050]	445	GO:0005515|GO:0006531|GO:0005783|GO:0005741|GO:0005634|GO:0044281|GO:0005764|GO:0010043|GO:0045429|GO:0005829|GO:0071418|GO:0070852|GO:0034641|GO:0005737|GO:0071230|GO:0071377|GO:0071356|GO:0006526|GO:0043204|GO:0032355|GO:0070062|GO:0071499|GO:0060416|GO:0001822|GO:0007584|GO:0042493|GO:0007568|GO:0006953|GO:0005524|GO:0001889|GO:0010046|GO:0071222|GO:0071346|GO:0071400|GO:0007494|GO:0015643|GO:…	133376660	chr9	133376601	+	hs|9q34.11	NM_000050	chr9:133376601-133376660	NM_000050	Hs.160786
A_33_P3307495	-2.18579	-1.12815	2.18579	down	STRA6	stimulated by retinoic acid 6	FALSE	Homo sapiens stimulated by retinoic acid 6 (STRA6), transcript variant 8, mRNA [NM_001199042]	64220	GO:0060426|GO:0007631|GO:0007603|GO:0005886|GO:0030325|GO:0030324|GO:0003184|GO:0048844|GO:0003281|GO:0043583|GO:0050905|GO:0007507|GO:0048589|GO:0061029|GO:0048745|GO:0042573|GO:0048520|GO:0061143|GO:0004872|GO:0097070|GO:0007612|GO:0060900|GO:0001568|GO:0048286|GO:0051183|GO:0001822|GO:0048566|GO:0001523|GO:0048546|GO:0046427|GO:0034633|GO:0043234|GO:0061156|GO:0060325|GO:0050890|GO:0071939|GO:…	74471871	chr15	74471812	-	hs|15q24.1	NM_001199042	chr15:74471871-74471812	NM_001199042	Hs.24553
A_21_P0002837	-2.1856	-1.12803	2.1856	down	ITPR1-AS1	ITPR1 antisense RNA 1 (head to head)	FALSE	Homo sapiens ITPR1 antisense RNA 1 (head to head) (ITPR1-AS1), long non-coding RNA [NR_108075]	100996539		4532637	chr3	4532578	-	hs|3p26.1		chr3:4532637-4532578	NR_108075	Hs.190365
A_33_P3245126	-2.18432	-1.12718	2.18432	down			FALSE				18399936	chr6	18399877	+	hs|6p22.3		chr6:018399877-018399936
A_33_P3258617	-2.1801	-1.12439	2.1801	down	PLIN2	perilipin 2	FALSE	perilipin 2 [Source:HGNC Symbol;Acc:HGNC:248] [ENST00000380464]	123	GO:0005811|GO:0014070|GO:0005886|GO:0019915|GO:0005783|GO:0042493|GO:0005634|GO:0005576|GO:0044281|GO:0015909|GO:0044255|GO:0005829	19123462	chr9	19123403	-	hs|9p22.1		chr9:19123462-19123403
A_33_P3375934	-2.17621	-1.12182	2.17621	down	NAMPT	nicotinamide phosphoribosyltransferase	FALSE	Homo sapiens nicotinamide phosphoribosyltransferase (NAMPT), mRNA [NM_005746]	10135	GO:0005515|GO:0008286|GO:0014070|GO:0008284|GO:0047280|GO:0007267|GO:0019674|GO:0006767|GO:0005634|GO:0006769|GO:0044281|GO:0005615|GO:0042803|GO:0005829|GO:0008144|GO:0045944|GO:0009435|GO:0070062|GO:0007565|GO:0005125|GO:0048661|GO:0032922|GO:0007165|GO:0006766|GO:0004514|GO:0007623|GO:0051770|GO:0060612	105888852	chr7	105888793	-	hs|7q22.3	NM_005746	chr7:105888852-105888793	NM_005746	Hs.489615
A_21_P0013256	-2.17618	-1.1218	2.17618	down			FALSE	myosin, heavy chain 16 pseudogene [Source:HGNC Symbol;Acc:HGNC:31038] [ENST00000439784]			98908724	chr7	98908665	+	hs|7q22.1		chr7:98908665-98908724
A_19_P00316398	-2.17602	-1.12169	2.17602	down	MEG3	maternally expressed 3 (non-protein coding)	FALSE	Homo sapiens maternally expressed 3 (non-protein coding) (MEG3), transcript variant 16, long non-coding RNA [NR_046473]	55384		101312809	chr14	101312750	+	hs|14q32.2	NR_046473	chr14:101312750-101312809	NR_046473	Hs.654863
A_21_P0014529	-2.17421	-1.12049	2.17421	down			FALSE	Homo sapiens cDNA FLJ40004 fis, clone STOMA2004194. [AK097323]			64907215	chr14	64907156	-	hs|14q23.3	AK097323	chr14:64907215-64907156		Hs.652308
A_23_P82859	-2.17248	-1.11934	2.17248	down	OSGIN2	oxidative stress induced growth inhibitor family member 2	FALSE	Homo sapiens oxidative stress induced growth inhibitor family member 2 (OSGIN2), transcript variant 2, mRNA [NM_004337]	734	GO:0003674|GO:0051321|GO:0005575	90939672	chr8	90939613	+	hs|8q21.3	NM_004337	chr8:90939613-90939672	NM_004337	Hs.436445
A_24_P235429	-2.17102	-1.11838	2.17102	down	ABCA1	ATP-binding cassette, sub-family A (ABC1), member 1	FALSE	Homo sapiens ATP-binding cassette, sub-family A (ABC1), member 1 (ABCA1), mRNA [NM_005502]	19	GO:0005515|GO:0008509|GO:0031267|GO:0071300|GO:0071397|GO:0034364|GO:0006497|GO:0051117|GO:0044255|GO:0019905|GO:0042632|GO:0033344|GO:0005794|GO:0010745|GO:0050702|GO:0043691|GO:0005548|GO:0038027|GO:0055098|GO:0007186|GO:0005887|GO:0042157|GO:0055091|GO:0045121|GO:0007040|GO:0009897|GO:0032367|GO:0048471|GO:0005886|GO:0017127|GO:0030819|GO:0030139|GO:0044281|GO:0010875|GO:0045332|GO:0005543|GO:…	107543763	chr9	107543704	-	hs|9q31.1	NM_005502	chr9:107543763-107543704	NM_005502	Hs.659274
A_33_P3383326	-2.17045	-1.118	2.17045	down	LPAR1	lysophosphatidic acid receptor 1	FALSE	Homo sapiens lysophosphatidic acid receptor 1 (LPAR1), transcript variant 2, mRNA [NM_057159]	1902	GO:0005515|GO:0005886|GO:0035025|GO:0030139|GO:0007202|GO:0071673|GO:0007204|GO:0001965|GO:0000187|GO:0005543|GO:0043197|GO:0043198|GO:0051482|GO:0043123|GO:0060999|GO:0043065|GO:0009986|GO:0004930|GO:0042552|GO:0071453|GO:0032060|GO:0030165|GO:0007186|GO:0005887|GO:0010977|GO:0070915	113636129	chr9	113636070	-	hs|9q31.3	NM_057159	chr9:113636129-113636070	NM_057159	Hs.126667
A_33_P3235335	-2.16939	-1.11729	2.16939	down	MTMR3	myotubularin related protein 3	FALSE	Homo sapiens myotubularin related protein 3 (MTMR3), transcript variant 3, mRNA [NM_021090]	8897	GO:0006661|GO:0044281|GO:0046872|GO:0035335|GO:0005829|GO:0005737|GO:0006470|GO:0016020|GO:0004438|GO:0046856|GO:0052629|GO:0005654|GO:0004722|GO:0006644|GO:0004725|GO:0019898	30421974	chr22	30421915	+	hs|22q12.2	NM_021090	chr22:30421915-30421974	NM_021090	Hs.474536
A_21_P0014513	-2.16844	-1.11666	2.16844	down			FALSE	RST24971 Athersys RAGE Library Homo sapiens cDNA, mRNA sequence [BG205415]			119502863	chr6	119502804	+	hs|6q22.31	BG205415	chr6:119502804-119502863		Hs.670185
A_33_P3397905	-2.16645	-1.11533	2.16645	down	BET1	Bet1 golgi vesicular membrane trafficking protein	FALSE	Homo sapiens Bet1 golgi vesicular membrane trafficking protein (BET1), mRNA [NM_005868]	10282	GO:0019905|GO:0006888|GO:0005515|GO:0005801|GO:0016020|GO:0000139|GO:0031985|GO:0005789|GO:0048280|GO:0016021|GO:0015031	93621059	chr7	93621000	-	hs|7q21.3	NM_005868	chr7:93621059-93621000	NM_005868	Hs.489132
A_21_P0009993	-2.16455	-1.11407	2.16455	down	LOC100505771	uncharacterized LOC100505771	FALSE	PREDICTED: Homo sapiens uncharacterized LOC100505771 (LOC100505771), transcript variant 2, ncRNA [XR_109592]	100505771		62260162	chr20	62260103	+	hs|20q13.33	XR_109592	chr20:62260103-62260162	XR_109592	Hs.448392
A_33_P3391796	-2.16366	-1.11347	2.16366	down	NOG	noggin	FALSE	Homo sapiens noggin (NOG), mRNA [NM_005450]	9241	GO:0005515|GO:0071773|GO:0060044|GO:0051216|GO:0048706|GO:0060302|GO:0005615|GO:0060676|GO:2000313|GO:0042803|GO:0090193|GO:0050679|GO:0030336|GO:0001706|GO:0001707|GO:0001843|GO:0030509|GO:0000122|GO:0001701|GO:0001649|GO:0008045|GO:0001501|GO:0061053|GO:0019955|GO:0060825|GO:0060272|GO:0042060|GO:0060173|GO:0042733|GO:0021533|GO:0021510|GO:2001234|GO:0060425|GO:0021983|GO:0001839|GO:0009953|GO:…	54672515	chr17	54672456	+	hs|17q22	NM_005450	chr17:54672456-54672515	NM_005450	Hs.248201
A_33_P3214491	-2.16285	-1.11293	2.16285	down	PDE4DIP	phosphodiesterase 4D interacting protein	FALSE	Homo sapiens phosphodiesterase 4D interacting protein (PDE4DIP), transcript variant 8, mRNA [NM_001198832]	9659	GO:0005515|GO:0005813|GO:0005737|GO:0005794|GO:0005634|GO:0030016|GO:0019899|GO:0043623	144879092	chr1	144877271	-	hs|1q21.1	NM_001198832	chr1:144879092-144877271	NM_001198832	Hs.731111
A_21_P0014103	-2.16177	-1.11221	2.16177	down	LOC101929947	uncharacterized LOC101929947	FALSE	PREDICTED: Homo sapiens uncharacterized LOC101929947 (LOC101929947), transcript variant X3, ncRNA [XR_251219]	101929947		173329052	chr2	173328993	-	hs|2q31.1	XR_251219	chr2:173329052-173328993	XR_251219	Hs.710861
A_23_P79108	-2.16114	-1.1118	2.16114	down	ATP8B3	ATPase, aminophospholipid transporter, class I, type 8B, member 3	FALSE	Homo sapiens ATPase, aminophospholipid transporter, class I, type 8B, member 3 (ATP8B3), transcript variant 1, mRNA [NM_138813]	148229	GO:0005794|GO:0000287|GO:0005886|GO:0005783|GO:0008152|GO:0004012|GO:0007030|GO:0016021|GO:0007339|GO:0005524|GO:0002080|GO:0045332	1782142	chr19	1782083	-	hs|19p13.3	NM_138813	chr19:1782142-1782083	NM_138813	Hs.306212
A_23_P97700	-2.15872	-1.11018	2.15872	down	TXNIP	thioredoxin interacting protein	FALSE	Homo sapiens thioredoxin interacting protein (TXNIP), mRNA [NM_006472]	10628	GO:0005515|GO:0042542|GO:0005634|GO:0006606|GO:0035872|GO:0005829|GO:0005758|GO:0005737|GO:0042127|GO:0051782|GO:0032355|GO:0031625|GO:0004857|GO:0043065|GO:0042493|GO:0000122|GO:0043086|GO:0006351|GO:0009749|GO:0009612|GO:0051592|GO:0007049|GO:0030216|GO:0045087|GO:0032570|GO:0071228|GO:0048008	145442506	chr1	145442447	+	hs|1q21.1	NM_006472	chr1:145442447-145442506	NM_006472	Hs.709057
A_23_P394605	-2.1586	-1.11009	2.1586	down	SEC24A	SEC24 family member A	FALSE	Homo sapiens SEC24 family member A (SEC24A), transcript variant 1, mRNA [NM_021982]	10802	GO:2000189|GO:0002474|GO:0012507|GO:0048471|GO:0030127|GO:0045714|GO:0050714|GO:0048208|GO:0044281|GO:0006886|GO:0005829|GO:0006888|GO:0003674|GO:0019886|GO:0000139|GO:0005789|GO:0061024|GO:0008270|GO:0044267|GO:0018279|GO:0043687	134063282	chr5	134063223	+	hs|5q31.1	NM_021982	chr5:134063223-134063282	NM_021982	Hs.595540
A_33_P3250083	-2.15724	-1.10919	2.15724	down	NFATC4	nuclear factor of activated T-cells, cytoplasmic, calcineurin-dependent 4	FALSE	Homo sapiens nuclear factor of activated T-cells, cytoplasmic, calcineurin-dependent 4 (NFATC4), transcript variant 1, mRNA [NM_001136022]	4776	GO:0005515|GO:0006366|GO:2001235|GO:0005634|GO:0042975|GO:0005829|GO:0007507|GO:0005737|GO:0034644|GO:0006954|GO:0048167|GO:0045944|GO:0045111|GO:0071285|GO:0005667|GO:0001569|GO:0008630|GO:0032760|GO:0003713|GO:0000122|GO:0000978|GO:0001078|GO:0045333|GO:0055001|GO:0008134|GO:0051145	24848805	chr14	24848746	+	hs|14q12	NM_001136022	chr14:24848746-24848805	NM_001136022	Hs.77810
A_33_P3323803	-2.15674	-1.10885	2.15674	down	PDE4DIP	phosphodiesterase 4D interacting protein	FALSE	Homo sapiens phosphodiesterase 4D interacting protein (PDE4DIP), transcript variant 1, mRNA [NM_014644]	9659	GO:0005515|GO:0005813|GO:0005737|GO:0005794|GO:0005634|GO:0030016|GO:0019899|GO:0043623	144851887	chr1	144851828	-	hs|1q21.1	NM_014644	chr1:144851887-144851828	NM_014644	Hs.731111
A_24_P377144	-2.15631	-1.10857	2.15631	down	ANTXR2	anthrax toxin receptor 2	FALSE	Homo sapiens anthrax toxin receptor 2 (ANTXR2), transcript variant 1, mRNA [NM_058172]	118429	GO:0005515|GO:0022414|GO:0005886|GO:0009405|GO:0005789|GO:0005576|GO:0004872|GO:0016021|GO:0046872|GO:0010008|GO:0009897	80899282	chr4	80899223	-	hs|4q21.21	NM_058172	chr4:80899282-80899223	NM_058172	Hs.162963
A_23_P388993	-2.15421	-1.10716	2.15421	down	ZC3H12C	zinc finger CCCH-type containing 12C	FALSE	Homo sapiens zinc finger CCCH-type containing 12C (ZC3H12C), mRNA [NM_033390]	85463	GO:0008150|GO:0003674|GO:0004519|GO:0090305|GO:0005575|GO:0046872	110042272	chr11	110042213	+	hs|11q22.3	NM_033390	chr11:110042213-110042272	NM_033390	Hs.376289
A_19_P00801649	-2.1538	-1.10689	2.1538	down	LINC00659	long intergenic non-protein coding RNA 659	FALSE	Homo sapiens long intergenic non-protein coding RNA 659 (LINC00659), transcript variant 1, long non-coding RNA [NR_046224]	100652730		61405620	chr20	61405561	-	hs|20q13.33	NR_046224	chr20:61405620-61405561	NR_046224	Hs.254951
A_21_P0007662	-2.15281	-1.10622	2.15281	down	lnc-TMEM132C-7	lnc-TMEM132C-7:1	FALSE	LNCipedia lincRNA (lnc-TMEM132C-7), lincRNA [lnc-TMEM132C-7:1]			127630481	chr12	127630422	+	hs|12q24.32		chr12:127630422-127630481
A_21_P0006957	-2.15043	-1.10462	2.15043	down	lnc-AKR1C2-3	lnc-AKR1C2-3:1	FALSE	LNCipedia lincRNA (lnc-AKR1C2-3), lincRNA [lnc-AKR1C2-3:1]			4790170	chr10	4790111	-	hs|10p15.1		chr10:4790170-4790111
A_21_P0004905	-2.14922	-1.10381	2.14922	down	lnc-TPBG-1	lnc-TPBG-1:1	FALSE	LNCipedia lincRNA (lnc-TPBG-1), lincRNA [lnc-TPBG-1:1]			83125544	chr6	83125485	+	hs|6q14.1		chr6:83125485-83125544
A_21_P0001821	-2.14918	-1.10379	2.14918	down			FALSE	Homo sapiens, clone IMAGE:5721993, mRNA. [BC039518]			9789568	chr2	9789509	+	hs|2p25.1		chr2:9789509-9789568		Hs.407573
A_33_P3342792	-2.14896	-1.10364	2.14896	down			FALSE	ALU7_HUMAN (P39194) Alu subfamily SQ sequence contamination warning entry, partial (9%) [THC2685534]			176136071	chr3	176136012	-	hs|3q26.32		chr3:176136071-176136012
A_21_P0006958	-2.14785	-1.10289	2.14785	down	lnc-AKR1C2-3	lnc-AKR1C2-3:2	FALSE	LNCipedia lincRNA (lnc-AKR1C2-3), lincRNA [lnc-AKR1C2-3:2]			4804691	chr10	4804632	-	hs|10p15.1		chr10:4804691-4804632
A_33_P3245517	-2.1466	-1.10206	2.1466	down	LOC441666	zinc finger protein 91 pseudogene	FALSE	Homo sapiens zinc finger protein 91 pseudogene (LOC441666), non-coding RNA [NR_024380]	441666		42827945	chr10	42827886	-	hs|10q11.21	NR_024380	chr10:42827945-42827886	NR_024380	Hs.255729
A_33_P3831566	-2.14581	-1.10152	2.14581	down			FALSE	Homo sapiens HSFE-1 mRNA, partial cds. [AF072164]			91769268	chr9	91769209	-	hs|9q22.1	AF072164	chr9:91769268-91769209		Hs.667154
A_32_P70927	-2.14499	-1.10097	2.14499	down	PAGE2	P antigen family, member 2 (prostate associated)	FALSE	Homo sapiens P antigen family, member 2 (prostate associated) (PAGE2), mRNA [NM_207339]	203569		55117813	chrX	55117033	+	hs|Xp11.21	NM_207339	chrX:55117033-55117813	NM_207339	Hs.662489
A_19_P00811460	-2.14406	-1.10034	2.14406	down	VSTM4	V-set and transmembrane domain containing 4	FALSE	Homo sapiens V-set and transmembrane domain containing 4 (VSTM4), transcript variant 1, mRNA [NM_001031746]	196740	GO:0005886|GO:0005576|GO:0016021	50222472	chr10	50222413	-	hs|10q11.23	NM_001031746	chr10:50222472-50222413	NM_001031746	Hs.522928
A_21_P0009196	-2.1432	-1.09976	2.1432	down	TMEM92-AS1	TMEM92 antisense RNA 1	FALSE	Homo sapiens TMEM92 antisense RNA 1 (TMEM92-AS1), long non-coding RNA [NR_125805]	103752589		48359025	chr17	48358966	-	hs|17q21.33		chr17:48359025-48358966	NR_125805
A_21_P0004424	-2.14313	-1.09972	2.14313	down	lnc-ARRDC3-1	lnc-ARRDC3-1:11	FALSE	LNCipedia lincRNA (lnc-ARRDC3-1), lincRNA [lnc-ARRDC3-1:11]			90606345	chr5	90606286	-	hs|5q14.3		chr5:90606345-90606286
A_24_P310756	-2.13844	-1.09656	2.13844	down	FBXO28	F-box protein 28	FALSE	Homo sapiens F-box protein 28 (FBXO28), transcript variant 1, mRNA [NM_015176]	23219		224349527	chr1	224349468	+	hs|1q42.11	NM_015176	chr1:224349468-224349527	NM_015176	Hs.64691
A_21_P0013393	-2.1383	-1.09647	2.1383	down	LOC102723946	uncharacterized LOC102723946	FALSE	ZN695_HUMAN (Q8IW36) Zinc finger protein 695 (Zinc finger protein SBZF3), partial (8%) [THC2641926]	102723946		93694020	chr7	93693961	+	hs|7q21.3		chr7:93693961-93694020
A_23_P157495	-2.13761	-1.096	2.13761	down	PPP3CC	protein phosphatase 3, catalytic subunit, gamma isozyme	FALSE	Homo sapiens protein phosphatase 3, catalytic subunit, gamma isozyme (PPP3CC), transcript variant 2, mRNA [NM_005605]	5533	GO:0005516|GO:1900740|GO:0016311|GO:0006915|GO:0004721|GO:0097193|GO:0046872|GO:0070062|GO:0005829	22398625	chr8	22398566	+	hs|8p21.3	NM_005605	chr8:22398566-22398625	NM_005605	Hs.731683
A_33_P3406661	-2.13741	-1.09586	2.13741	down	TMEM63C	transmembrane protein 63C	FALSE	Homo sapiens transmembrane protein 63C (TMEM63C), mRNA [NM_020431]	57156	GO:0016021|GO:0005227|GO:0006812	77725837	chr14	77725778	+	hs|14q24.3	NM_020431	chr14:77725778-77725837	NM_020431	Hs.22452
A_19_P00316341	-2.13438	-1.09382	2.13438	down	LOC100506860	uncharacterized LOC100506860	FALSE	Homo sapiens uncharacterized LOC100506860 (LOC100506860), long non-coding RNA [NR_109780]	100506860		130606642	chr7	130606583	+	hs|7q32.3		chr7:130606583-130606642	NR_109780	Hs.635013
A_23_P218358	-2.13341	-1.09316	2.13341	down	CDRT1	CMT1A duplicated region transcript 1	FALSE	Homo sapiens CMT1A duplicated region transcript 1 (CDRT1), transcript variant 2, mRNA [NM_001282540]	374286	GO:0008150|GO:0003674|GO:0005575	15468942	chr17	15468883	-	hs|17p12	NM_001282540	chr17:15468942-15468883	NM_001282540	Hs.592128
A_33_P3281139	-2.13282	-1.09276	2.13282	down	ZC3H13	zinc finger CCCH-type containing 13	FALSE	zinc finger CCCH-type containing 13 [Source:HGNC Symbol;Acc:HGNC:20368] [ENST00000242848]	23091	GO:0005515|GO:0046872	46531321	chr13	46531262	-	hs|13q14.13	XM_005266303	chr13:46531321-46531262	XM_005266303	Hs.136102
A_21_P0000152	-2.13279	-1.09274	2.13279	down	CD44	CD44 molecule (Indian blood group)	FALSE	Homo sapiens CD44 molecule (Indian blood group) (CD44), transcript variant 8, mRNA [NM_001202557]	960	GO:0005515|GO:0001658|GO:0005886|GO:0051216|GO:0005518|GO:0019221|GO:0050731|GO:0044281|GO:0050900|GO:0016323|GO:0033138|GO:0005737|GO:0016337|GO:0005540|GO:0022617|GO:0030198|GO:0034116|GO:0070374|GO:0043154|GO:0016055|GO:1900625|GO:0030203|GO:0070062|GO:0060333|GO:0043066|GO:0005794|GO:0004896|GO:0009986|GO:0005975|GO:0002246|GO:0044344|GO:0035692|GO:0060442|GO:0010628|GO:0007160|GO:0005887|GO:…	35244850	chr11	35244791	+	hs|11p13	NM_001202557	chr11:35244791-35244850	NM_001202557	Hs.502328
A_21_P0002142	-2.1316	-1.09194	2.1316	down	SPATA3-AS1	SPATA3 antisense RNA 1 (head to head)	FALSE	SPATA3 antisense RNA 1 (head to head) [Source:HGNC Symbol;Acc:HGNC:28013] [ENST00000426904]	348761		231857053	chr2	231856697	-	hs|2q37.1		chr2:231857053-231856697
A_21_P0000527	-2.13019	-1.09098	2.13019	down	LIMS3-LOC440895	LIMS3-LOC440895 readthrough	FALSE	Homo sapiens LIMS3-LOC440895 readthrough (LIMS3-LOC440895), long non-coding RNA [NR_027145]	100271835		110725997	chr2	110725938	+	hs|2q13	NR_027145	chr2:110725938-110725997	NR_027145	Hs.535619
A_21_P0004566	-2.12871	-1.08998	2.12871	down	lnc-ARRDC3-1	lnc-ARRDC3-1:6	FALSE	LNCipedia lincRNA (lnc-ARRDC3-1), lincRNA [lnc-ARRDC3-1:6]			90603630	chr5	90603571	-	hs|5q14.3		chr5:90603630-90603571		Hs.440418
A_23_P419213	-2.12673	-1.08864	2.12673	down	KIAA1407	KIAA1407	FALSE	Homo sapiens KIAA1407 (KIAA1407), mRNA [NM_020817]	57577		113683324	chr3	113683265	-	hs|3q13.31	NM_020817	chr3:113683324-113683265	NM_020817	Hs.477159
A_21_P0014083	-2.12663	-1.08857	2.12663	down	AGAP1-IT1	AGAP1 intronic transcript 1 (non-protein coding)	FALSE	PREDICTED: Homo sapiens AGAP1 intronic transcript 1 (non-protein coding) (AGAP1-IT1), ncRNA [XR_108380]	100506749		236416181	chr2	236416122	+	hs|2q37.2	XR_108380	chr2:236416122-236416181	XR_108380	Hs.684184
A_33_P3291619	-2.12659	-1.08854	2.12659	down	LOC399715	uncharacterized LOC399715	FALSE	Homo sapiens uncharacterized LOC399715 (LOC399715), long non-coding RNA [NR_040079]	399715		6377906	chr10	6377847	+	hs|10p15.1	NR_040079	chr10:6377847-6377906	NR_040079	Hs.58963
A_33_P3247534	-2.12616	-1.08825	2.12616	down	LOC389834	ankyrin repeat domain 57 pseudogene	FALSE	Homo sapiens ankyrin repeat domain 57 pseudogene (LOC389834), non-coding RNA [NR_027420]	389834		9917195	chr21	9917136	-	hs|21p11.2	NR_027420	chr21:9917195-9917136	NR_027420	Hs.720653
A_21_P0002691	-2.1259	-1.08807	2.1259	down	lnc-KLF7-1	lnc-KLF7-1:6	FALSE	LNCipedia lincRNA (lnc-KLF7-1), lincRNA [lnc-KLF7-1:6]			208051091	chr2	208051032	-	hs|2q33.3		chr2:208051091-208051032
A_33_P3376214	-2.12584	-1.08804	2.12584	down	FMO5	flavin containing monooxygenase 5	FALSE	Homo sapiens flavin containing monooxygenase 5 (FMO5), transcript variant 2, mRNA [NM_001144829]	2330	GO:0050661|GO:0008150|GO:0004499|GO:0050660|GO:0005789|GO:0016021|GO:0055114	146656056	chr1	146655997	-	hs|1q21.1	NM_001144829	chr1:146656056-146655997	NM_001144829	Hs.642706
A_33_P3371115	-2.12465	-1.08722	2.12465	down	AQP7P3	aquaporin 7 pseudogene 3	FALSE	Homo sapiens aquaporin 7 pseudogene 3 (AQP7P3), non-coding RNA [NR_026558]	441432	GO:0005215|GO:0006810|GO:0016021|GO:0070062	42893124	chr9	42893065	+	hs|9p12	NR_026558	chr9:42893065-42893124	NR_026558	Hs.743215
A_33_P3364493	-2.12429	-1.08698	2.12429	down			FALSE				68410624	chr9	68410565	-	hs|9q13		chr9:068410624-068410565
A_21_P0004421	-2.12329	-1.0863	2.12329	down	LUCAT1	lung cancer associated transcript 1 (non-protein coding)	FALSE	Homo sapiens lung cancer associated transcript 1 (non-protein coding) (LUCAT1), transcript variant 1, long non-coding RNA [NR_103548]	100505994		90598902	chr5	90598843	-	hs|5q14.3	NR_103548	chr5:90598902-90598843	NR_103548
A_33_P3400993	-2.12246	-1.08574	2.12246	down	LOC101929689	uncharacterized LOC101929689	FALSE	PREDICTED: Homo sapiens uncharacterized LOC101929689 (LOC101929689), ncRNA [XR_247063]	101929689		219608565	chr1	219608506	-	hs|1q41	XR_247063	chr1:219608565-219608506	XR_247063	Hs.735760
A_33_P3414113	-2.12241	-1.08571	2.12241	down	FAAHP1	fatty acid amide hydrolase pseudogene 1	FALSE	Homo sapiens fatty acid amide hydrolase pseudogene 1 (FAAHP1), non-coding RNA [NR_045483]	729041		46911286	chr1	46911227	+	hs|1p33	NR_045483	chr1:46911227-46911286	NR_045483	Hs.170205
A_33_P3318414	-2.12062	-1.08449	2.12062	down	HMHA1	histocompatibility (minor) HA-1	FALSE	Homo sapiens histocompatibility (minor) HA-1 (HMHA1), transcript variant 1, mRNA [NM_012292]	23526	GO:0043547|GO:0051056|GO:0016020|GO:0007264|GO:0046872|GO:0005829|GO:0005096	1086626	chr19	1086567	+	hs|19p13.3	NM_012292	chr19:1086567-1086626	NM_012292	Hs.465521
A_32_P222695	-2.11933	-1.08361	2.11933	down	ARHGEF37	Rho guanine nucleotide exchange factor (GEF) 37	FALSE	Homo sapiens Rho guanine nucleotide exchange factor (GEF) 37 (ARHGEF37), mRNA [NM_001001669]	389337	GO:0005737|GO:0032321|GO:0005089	149014215	chr5	149014156	+	hs|5q32	NM_001001669	chr5:149014156-149014215	NM_001001669	Hs.256206
A_33_P3366859	-2.11834	-1.08293	2.11834	down	BAGE	B melanoma antigen	FALSE	Homo sapiens B melanoma antigen (BAGE), mRNA [NM_001187]	574	GO:0005576	11058221	chr21	11058162	-	hs|21p11.1	NM_001187	chr21:11058221-11058162	NM_001187	Hs.545789
A_21_P0010133	-2.1085	-1.07622	2.1085	down	LINC01425	long intergenic non-protein coding RNA 1425	FALSE	Homo sapiens long intergenic non-protein coding RNA 1425 (LINC01425), long non-coding RNA [NR_109958]	101927821		23169511	chr21	23158665	+	hs|21q21.1	NR_109958	chr21:23158665-23169511	NR_109958	Hs.334181
A_33_P3364869	-2.10833	-1.0761	2.10833	down	NAMPT	nicotinamide phosphoribosyltransferase	FALSE	Homo sapiens cDNA FLJ13279 fis, clone OVARC1001055, moderately similar to PRE-B CELL ENHANCING FACTOR PRECURSOR. [AK023341]	10135	GO:0005515|GO:0008286|GO:0014070|GO:0008284|GO:0047280|GO:0007267|GO:0019674|GO:0006767|GO:0005634|GO:0006769|GO:0044281|GO:0005615|GO:0042803|GO:0005829|GO:0008144|GO:0045944|GO:0009435|GO:0070062|GO:0007565|GO:0005125|GO:0048661|GO:0032922|GO:0007165|GO:0006766|GO:0004514|GO:0007623|GO:0051770|GO:0060612	105900620	chr7	105900561	-	hs|7q22.3	AK023341	chr7:105900620-105900561
A_32_P114284	-2.1066	-1.07491	2.1066	down	IKZF2	IKAROS family zinc finger 2 (Helios)	FALSE	Homo sapiens IKAROS family zinc finger 2 (Helios) (IKZF2), transcript variant 2, mRNA [NM_001079526]	22807	GO:0005515|GO:0008150|GO:0003674|GO:0046982|GO:0045944|GO:0005634|GO:0003677|GO:0046872|GO:0042803|GO:0006351	213864595	chr2	213864536	-	hs|2q34	NM_001079526	chr2:213864595-213864536	NM_001079526	Hs.604950
A_19_P00315538	-2.10617	-1.07462	2.10617	down	LOC101929470	uncharacterized LOC101929470	FALSE	Homo sapiens uncharacterized LOC101929470 (LOC101929470), long non-coding RNA [NR_125817]	101929470		29672633	chr8	29672574	-	hs|8p12	NR_125817	chr8:29672633-29672574	NR_125817	Hs.204721
A_33_P3364864	-2.10486	-1.07373	2.10486	down	NAMPT	nicotinamide phosphoribosyltransferase	FALSE	Homo sapiens nicotinamide phosphoribosyltransferase (NAMPT), mRNA [NM_005746]	10135	GO:0005515|GO:0008286|GO:0014070|GO:0008284|GO:0047280|GO:0007267|GO:0019674|GO:0006767|GO:0005634|GO:0006769|GO:0044281|GO:0005615|GO:0042803|GO:0005829|GO:0008144|GO:0045944|GO:0009435|GO:0070062|GO:0007565|GO:0005125|GO:0048661|GO:0032922|GO:0007165|GO:0006766|GO:0004514|GO:0007623|GO:0051770|GO:0060612	105913036	chr7	105912977	-	hs|7q22.3	NM_005746	chr7:105913036-105912977	NM_005746	Hs.489615
A_24_P67898	-2.10467	-1.0736	2.10467	down	MGEA5	meningioma expressed antigen 5 (hyaluronidase)	FALSE	Homo sapiens meningioma-expressed antigen 5s splice variant mRNA, complete cds. [AF307332]	10724	GO:0060124|GO:0046060|GO:0010524|GO:0005634|GO:0005829|GO:0010616|GO:0051901|GO:0043243|GO:0006612|GO:0046326|GO:0032024|GO:0004402|GO:0016231|GO:0070265|GO:0051054|GO:0060051|GO:0016573|GO:0007568|GO:0006044|GO:0048545|GO:0045862|GO:0031343|GO:0016020|GO:0006517|GO:0006516|GO:0004415	103556891	chr10	103556832	-	hs|10q24.32	AF307332	chr10:103556891-103556832		Hs.500842
A_33_P3250767	-2.10365	-1.0729	2.10365	down			FALSE				181412	chr17	181353	-	hs|17p13.3		chr17:000181412-000181353
A_23_P134744	-2.10353	-1.07281	2.10353	down	RNF122	ring finger protein 122	FALSE	Homo sapiens ring finger protein 122 (RNF122), mRNA [NM_024787]	79845	GO:0005794|GO:0005783|GO:0008270|GO:0016021	33405363	chr8	33405304	-	hs|8p12	NM_024787	chr8:33405363-33405304	NM_024787	Hs.151237
A_23_P104741	-2.10247	-1.07208	2.10247	down	KIRREL3	kin of IRRE like 3 (Drosophila)	FALSE	Homo sapiens kin of IRRE like 3 (Drosophila) (KIRREL3), transcript variant 1, mRNA [NM_032531]	84623	GO:0030097|GO:0005515|GO:0030424|GO:0072102|GO:0005886|GO:0043198|GO:0048812|GO:0021740|GO:0005576|GO:0016021|GO:0001764|GO:0002121	126293470	chr11	126293411	-	hs|11q24.2	NM_032531	chr11:126293470-126293411	NM_032531	Hs.376015
A_33_P3288942	-2.10221	-1.0719	2.10221	down	FAM107B	family with sequence similarity 107, member B	FALSE	Homo sapiens family with sequence similarity 107, member B (FAM107B), transcript variant 1, mRNA [NM_001282695]	83641	GO:0007605	14572391	chr10	14572332	-	hs|10p13	NM_001282695	chr10:14572391-14572332	NM_001282695	Hs.446315
A_21_P0010094	-2.10003	-1.07041	2.10003	down	lnc-ARFGEF2-2	lnc-ARFGEF2-2:1	FALSE	Homo sapiens cDNA FLJ44031 fis, clone TESTI4027969. [AK126019]			47104547	chr20	47104488	+	hs|20q13.13		chr20:47104488-47104547		Hs.738705
A_33_P3379076	-2.09971	-1.07019	2.09971	down	LOC101929056	uncharacterized LOC101929056	FALSE	PREDICTED: Homo sapiens uncharacterized LOC101929056 (LOC101929056), ncRNA [XR_241724]	101929056		1884763	chr5	1884704	+	hs|5p15.33	XR_241724	chr5:1884704-1884763	XR_241724
A_21_P0012548	-2.09798	-1.069	2.09798	down	LOC101927056	uncharacterized LOC101927056	FALSE	Homo sapiens cDNA FLJ35149 fis, clone PLACE6010485. [AK092468]	101927056		125581519	chr3	125581460	-	hs|3q21.2		chr3:125581519-125581460		Hs.744344
A_33_P3251703	-2.09737	-1.06858	2.09737	down	CRIP1	cysteine-rich protein 1 (intestinal)	FALSE	Homo sapiens cysteine-rich protein 1 (intestinal) (CRIP1), mRNA [NM_001311]	1396	GO:0010468|GO:0042277|GO:0010033|GO:0008630|GO:0008283|GO:0008301|GO:0060741|GO:0071493|GO:0010043|GO:0007507|GO:0005737|GO:0006955|GO:0003680|GO:0008270|GO:0071236	105955126	chr14	105955069	+	hs|14q32.33	NM_001311	chr14:105955069-105955126	NM_001311	Hs.70327
A_23_P431268	-2.09632	-1.06786	2.09632	down	PLEKHA6	pleckstrin homology domain containing, family A member 6	FALSE	Homo sapiens pleckstrin homology domain containing, family A member 6 (PLEKHA6), mRNA [NM_014935]	22874		204188069	chr1	204188010	-	hs|1q32.1	NM_014935	chr1:204188069-204188010	NM_014935	Hs.253146
A_21_P0009331	-2.09531	-1.06716	2.09531	down	TMEM92-AS1	TMEM92 antisense RNA 1	FALSE	Homo sapiens TMEM92 antisense RNA 1 (TMEM92-AS1), long non-coding RNA [NR_125805]	103752589		48359047	chr17	48358988	-	hs|17q21.33		chr17:48359047-48358988	NR_125805
A_23_P48596	-2.09506	-1.06699	2.09506	down	RNASE1	ribonuclease, RNase A family, 1 (pancreatic)	FALSE	Homo sapiens ribonuclease, RNase A family, 1 (pancreatic) (RNASE1), transcript variant 3, mRNA [NM_198232]	6035	GO:0005515|GO:0004522|GO:0003676|GO:0070062	21269661	chr14	21269602	-	hs|14q11.2	NM_198232	chr14:21269661-21269602	NM_198232	Hs.78224
A_33_P3399363	-2.09331	-1.06579	2.09331	down	GPR155	G protein-coupled receptor 155	FALSE	Homo sapiens G protein-coupled receptor 155 (GPR155), transcript variant 1, mRNA [NM_001033045]	151556	GO:0035556|GO:0003674|GO:0050890|GO:0016021|GO:0055085|GO:0070062	175299107	chr2	175299048	-	hs|2q31.1	NM_001033045	chr2:175299107-175299048	NM_001033045	Hs.516604
A_24_P202558	-2.09315	-1.06567	2.09315	down	SIPA1L3	signal-induced proliferation-associated 1 like 3	FALSE	Homo sapiens signal-induced proliferation-associated 1 like 3 (SIPA1L3), mRNA [NM_015073]	23094	GO:0043547|GO:0051056|GO:0002244|GO:0005615|GO:0005096	38698828	chr19	38698769	+	hs|19q13.13	NM_015073	chr19:38698769-38698828	NM_015073	Hs.655502
A_33_P3257367	-2.09275	-1.0654	2.09275	down	TRIM33	tripartite motif containing 33	FALSE	Homo sapiens tripartite motif containing 33 (TRIM33), transcript variant a, mRNA [NM_015906]	51592	GO:0005515|GO:0010467|GO:0004842|GO:0006367|GO:0016567|GO:0016874|GO:0070410|GO:0070412|GO:0005634|GO:0000122|GO:0003677|GO:0006351|GO:0043231|GO:0030514|GO:0005654|GO:0007179|GO:0008270|GO:0017015|GO:0045892	114935511	chr1	114935452	-	hs|1p13.2	NM_015906	chr1:114935511-114935452	NM_015906	Hs.26837
A_23_P214766	-2.08772	-1.06193	2.08772	down	HIVEP2	human immunodeficiency virus type I enhancer binding protein 2	FALSE	Homo sapiens human immunodeficiency virus type I enhancer binding protein 2 (HIVEP2), mRNA [NM_006734]	3097	GO:0006355|GO:0005654|GO:0003677|GO:0046872|GO:0006351	143072910	chr6	143072851	-	hs|6q24.2	NM_006734	chr6:143072910-143072851	NM_006734	Hs.510172
A_33_P3413815	-2.08648	-1.06107	2.08648	down	LAMB2P1	laminin, beta 2 pseudogene 1	FALSE	Homo sapiens laminin, beta 2 pseudogene 1 (LAMB2P1), non-coding RNA [NR_004405]	22973		49190351	chr3	49190292	-	hs|3p21.31	NR_004405	chr3:49190351-49190292	NR_004405	Hs.607092
A_33_P3234530	-2.08482	-1.05992	2.08482	down	TNFRSF25	tumor necrosis factor receptor superfamily, member 25	FALSE	Homo sapiens tumor necrosis factor receptor superfamily, member 25 (TNFRSF25), transcript variant 12, mRNA [NM_001039664]	8718	GO:0007165|GO:0005031|GO:0005886|GO:0005887|GO:0006915|GO:0042981|GO:0005576|GO:0004872|GO:0097190|GO:0033209|GO:0007166|GO:0005829	6524263	chr1	6524204	-	hs|1p36.31	NM_001039664	chr1:6524263-6524204	NM_001039664	Hs.462529
A_23_P146325	-2.08185	-1.05786	2.08185	down	ASAP1-IT1	ASAP1 intronic transcript 1 (non-protein coding)	FALSE	Homo sapiens ASAP1 intronic transcript 1 (non-protein coding) (ASAP1-IT1), long non-coding RNA [NR_002765]	29065		131307736	chr8	131307677	-	hs|8q24.21	NR_002765	chr8:131307736-131307677	NR_002765	Hs.639318
A_33_P3271111	-2.08174	-1.05779	2.08174	down	NINJ1	ninjurin 1	FALSE	Homo sapiens ninjurin 1 (NINJ1), mRNA [NM_004148]	4814	GO:0016021|GO:0042246|GO:0007155|GO:0001954|GO:0007399	95883839	chr9	95883780	-	hs|9q22.31	NM_004148	chr9:95883839-95883780	NM_004148	Hs.494457
A_21_P0004341	-2.07993	-1.05653	2.07993	down	lnc-C5orf47-2	lnc-C5orf47-2:1	FALSE	LNCipedia lincRNA (lnc-C5orf47-2), lincRNA [lnc-C5orf47-2:1]			173670220	chr5	173670161	+	hs|5q35.2		chr5:173670161-173670220
A_33_P3420862	-2.07977	-1.05643	2.07977	down	PAGE2B	P antigen family, member 2B	FALSE	Homo sapiens P antigen family, member 2B (PAGE2B), mRNA [NM_001015038]	389860		55103956	chrX	55103897	+	hs|Xp11.21	NM_001015038	chrX:55103897-55103956	NM_001015038	Hs.293317
A_32_P8551	-2.07779	-1.05505	2.07779	down	NRN1L	neuritin 1-like	FALSE	Homo sapiens neuritin 1-like (NRN1L), mRNA [NM_198443]	123904	GO:0005886|GO:0031225|GO:0007399	67920270	chr16	67920211	+	hs|16q22.1	NM_198443	chr16:67920211-67920270	NM_198443	Hs.435464
A_33_P3685572	-2.07683	-1.05438	2.07683	down			FALSE	Homo sapiens mRNA; cDNA DKFZp686N0244 (from clone DKFZp686N0244). [BX649145]			102179109	chr8	102179050	-	hs|8q22.3	BX649145	chr8:102179109-102179050		Hs.27371
A_21_P0000073	-2.07571	-1.0536	2.07571	down	OSMR	oncostatin M receptor	FALSE	Homo sapiens oncostatin M receptor (OSMR), transcript variant 2, mRNA [NM_001168355]	9180	GO:0008284|GO:0019838|GO:0002675|GO:0004924|GO:0005900|GO:0034097|GO:0038165	38886648	chr5	38886589	+	hs|5p13.1	NM_001168355	chr5:38886589-38886648	NM_001168355	Hs.120658
A_33_P3255434	-2.07414	-1.05251	2.07414	down	MEG3	maternally expressed 3 (non-protein coding)	FALSE	Homo sapiens maternally expressed 3 (non-protein coding) (MEG3), transcript variant 1, long non-coding RNA [NR_002766]	55384		101327345	chr14	101327286	+	hs|14q32.2	NR_002766	chr14:101327286-101327345	NR_002766	Hs.654863
A_23_P416751	-2.07217	-1.05114	2.07217	down	ZNF610	zinc finger protein 610	FALSE	Homo sapiens zinc finger protein 610 (ZNF610), transcript variant 3, mRNA [NM_173530]	162963	GO:0006355|GO:0005634|GO:0003677|GO:0046872|GO:0006351	52870080	chr19	52870021	+	hs|19q13.41	NM_173530	chr19:52870021-52870080	NM_173530	Hs.147025
A_23_P217379	-2.06981	-1.0495	2.06981	down	COL4A6	collagen, type IV, alpha 6	FALSE	Homo sapiens collagen, type IV, alpha 6 (COL4A6), transcript variant B, mRNA [NM_033641]	1288	GO:0022617|GO:0030198|GO:0030574|GO:0005587|GO:0005788|GO:0005576|GO:0007155|GO:0005201	107399109	chrX	107399050	-	hs|Xq22.3	NM_033641	chrX:107399109-107399050	NM_033641	Hs.145586
A_33_P3324860	-2.06915	-1.04904	2.06915	down	ETV3	ets variant 3	FALSE	Homo sapiens ets variant 3 (ETV3), transcript variant 1, mRNA [NM_001145312]	2117	GO:0043565|GO:0008150|GO:0003674|GO:0006366|GO:0006357|GO:0017053|GO:0000981|GO:0005634|GO:0000122|GO:0030154	157094518	chr1	157094459	-	hs|1q23.1	NM_001145312	chr1:157094518-157094459	NM_001145312	Hs.105636
A_33_P3413483	-2.06817	-1.04835	2.06817	down	SORD	sorbitol dehydrogenase	FALSE	sorbitol dehydrogenase [Source:HGNC Symbol;Acc:HGNC:11184] [ENST00000267814]	6652	GO:0031966|GO:0031514|GO:0046370|GO:0051160|GO:0003939|GO:0006062|GO:0030317|GO:0005615|GO:0051287|GO:0016020|GO:0006006|GO:0030246|GO:0051164|GO:0008270|GO:0070062|GO:0055114	45369380	chr15	45369321	+	hs|15q21.1	AK090738	chr15:45369321-45369380		Hs.878
A_33_P3358307	-2.06659	-1.04726	2.06659	down	OTUD7B	OTU deubiquitinase 7B	FALSE	Homo sapiens OTU deubiquitinase 7B (OTUD7B), mRNA [NM_020205]	56957	GO:0071108|GO:0005515|GO:0004843|GO:0032717|GO:0005634|GO:0000122|GO:1900181|GO:0003677|GO:0035871|GO:0002385|GO:0005737|GO:0070536|GO:0006508|GO:0008270|GO:0008234|GO:0070530|GO:0043124	149912323	chr1	149912264	-	hs|1q21.2	NM_020205	chr1:149912323-149912264	NM_020205	Hs.98322
A_23_P87049	-2.0665	-1.04719	2.0665	down	SORL1	sortilin-related receptor, L(DLR class) A repeats containing	FALSE	Homo sapiens sortilin-related receptor, L(DLR class) A repeats containing (SORL1), mRNA [NM_003105]	6653	GO:0032091|GO:0005802|GO:0005515|GO:0045732|GO:0030306|GO:2001137|GO:0005783|GO:0008283|GO:0014910|GO:0006605|GO:0005615|GO:0051604|GO:0001540|GO:0050768|GO:0043407|GO:0045053|GO:0034362|GO:0005641|GO:0043025|GO:0070062|GO:0032460|GO:0000042|GO:0008203|GO:0005794|GO:0005771|GO:0031985|GO:0006892|GO:0030169|GO:0006898|GO:0007165|GO:0070863|GO:0016020|GO:0016477|GO:0005887|GO:0006869|GO:0006622|GO:…	121500306	chr11	121500247	+	hs|11q24.1	NM_003105	chr11:121500247-121500306	NM_003105	Hs.368592
A_33_P3328410	-2.06345	-1.04506	2.06345	down			FALSE	PREDICTED: Homo sapiens putative ubiquitin-like protein FUBI-like protein ENSP00000310146-like (LOC101927789), transcript variant X1, mRNA [XM_005274417]			65234028	chr11	65233969	+	hs|11q13.1	XM_005274417	chr11:65233969-65234028	XM_005274417
A_33_P3223592	-2.06105	-1.04338	2.06105	down	APOE	apolipoprotein E	FALSE	Homo sapiens apolipoprotein E (APOE), transcript variant 1, mRNA [NM_001302688]	348	GO:0005515|GO:0010468|GO:0006707|GO:0007603|GO:0005764|GO:0002021|GO:0005615|GO:0034361|GO:0034365|GO:0034364|GO:0034363|GO:0034362|GO:0019433|GO:0034447|GO:0033344|GO:0032868|GO:0005794|GO:0016209|GO:0007568|GO:0031232|GO:0006898|GO:0007271|GO:0034372|GO:0034374|GO:0007186|GO:0034375|GO:0042157|GO:0006641|GO:0015909|GO:0000302|GO:0042159|GO:0005319|GO:0042158|GO:0010544|GO:0005886|GO:0007263|GO:…	45412649	chr19	45412590	+	hs|19q13.32	NM_001302688	chr19:45412590-45412649	NM_001302688	Hs.654439
A_21_P0004568	-2.06084	-1.04323	2.06084	down	LUCAT1	lung cancer associated transcript 1 (non-protein coding)	FALSE	lung cancer associated transcript 1 (non-protein coding) [Source:HGNC Symbol;Acc:HGNC:48498] [ENST00000513626]	100505994		90608919	chr5	90608860	-	hs|5q14.3		chr5:90608919-90608860		Hs.745403
A_23_P377245	-2.0606	-1.04307	2.0606	down	LOC653160	uncharacterized LOC653160	FALSE	Homo sapiens uncharacterized LOC653160 (LOC653160), long non-coding RNA [NR_037869]	653160	GO:0016021	35441388	chr1	35441329	-	hs|1p34.3	NR_037869	chr1:35441388-35441329	NR_037869	Hs.533986
A_23_P303810	-2.05846	-1.04157	2.05846	down	CRYBG3	beta-gamma crystallin domain containing 3	FALSE	Homo sapiens beta-gamma crystallin domain containing 3 (CRYBG3), mRNA [NM_153605]	131544	GO:0030246	97663769	chr3	97663710	+	hs|3q11.2	NM_153605	chr3:97663710-97663769	NM_153605	Hs.733378
A_33_P3385686	-2.0584	-1.04152	2.0584	down			FALSE	BC060845 l(3)mbt-like 3, isoform b {Homo sapiens} (exp=-1; wgp=0; cg=0), partial (8%) [THC2691182]			130454177	chr6	130454118	-	hs|6q23.1		chr6:130454177-130454118
A_24_P168398	-2.05834	-1.04148	2.05834	down	ZNF177	zinc finger protein 177	FALSE	Homo sapiens zinc finger protein 177 (ZNF177), transcript variant 3, mRNA [NM_003451]	7730	GO:0072562|GO:0005634|GO:0000122|GO:0003677|GO:0046872|GO:0006351	9492745	chr19	9492686	+	hs|19p13.2	NM_003451	chr19:9492686-9492745	NM_003451	Hs.728944
A_24_P709377	-2.05652	-1.04021	2.05652	down	PAX8-AS1	PAX8 antisense RNA 1	FALSE	Homo sapiens PAX8 antisense RNA 1 (PAX8-AS1), transcript variant 1, long non-coding RNA [NR_015377]	654433		114024307	chr2	114024248	+	hs|2q13	NR_015377	chr2:114024248-114024307	NR_015377	Hs.656660
A_33_P3219785	-2.05546	-1.03946	2.05546	down	SOWAHC	sosondowah ankyrin repeat domain family member C	FALSE	Homo sapiens sosondowah ankyrin repeat domain family member C (SOWAHC), mRNA [NM_023016]	65124		110376523	chr2	110376464	+	hs|2q13	NM_023016	chr2:110376464-110376523	NM_023016	Hs.355455
A_23_P39955	-2.05459	-1.03885	2.05459	down	ACTG2	actin, gamma 2, smooth muscle, enteric	FALSE	Homo sapiens actin, gamma 2, smooth muscle, enteric (ACTG2), transcript variant 1, mRNA [NM_001615]	72	GO:0006936|GO:0072562|GO:0005856|GO:0005615|GO:0005524|GO:0071944|GO:0070062|GO:0005829	74146759	chr2	74146700	+	hs|2p13.1	NM_001615	chr2:74146700-74146759	NM_001615	Hs.516105
A_33_P3351524	-2.05323	-1.0379	2.05323	down			FALSE				9588552	chr4	9588493	-	hs|4p16.1		chr4:009588552-009588493
A_23_P48217	-2.05154	-1.03671	2.05154	down	APOLD1	apolipoprotein L domain containing 1	FALSE	Homo sapiens apolipoprotein L domain containing 1 (APOLD1), transcript variant 2, mRNA [NM_030817]	81575	GO:0001666|GO:0005886|GO:0006869|GO:0042157|GO:0042118|GO:0005576|GO:0016021|GO:0001525|GO:0030154|GO:0045601|GO:0008289	12944238	chr12	12944179	+	hs|12p13.1	NM_030817	chr12:12944179-12944238	NM_030817	Hs.23388
A_21_P0007694	-2.0485	-1.03456	2.0485	down	lnc-BHLHE41-2	lnc-BHLHE41-2:12	FALSE	LNCipedia lincRNA (lnc-BHLHE41-2), lincRNA [lnc-BHLHE41-2:12]			26097862	chr12	26097803	-	hs|12p12.1		chr12:26097862-26097803		Hs.560092
A_23_P428640	-2.04837	-1.03448	2.04837	down	PPP1R3E	protein phosphatase 1, regulatory subunit 3E	FALSE	Homo sapiens protein phosphatase 1, regulatory subunit 3E (PPP1R3E), mRNA [NM_001276318]	90673	GO:0005977	23765366	chr14	23765307	-	hs|14q11.2	NM_001276318	chr14:23765366-23765307	NM_001276318	Hs.601513
A_23_P36724	-2.0483	-1.03443	2.0483	down	FBXL14	F-box and leucine-rich repeat protein 14	FALSE	Homo sapiens F-box and leucine-rich repeat protein 14 (FBXL14), mRNA [NM_152441]	144699	GO:0005515|GO:0005737|GO:0004842|GO:0005794|GO:0042787|GO:0005654	1675231	chr12	1675172	-	hs|12p13.33	NM_152441	chr12:1675231-1675172	NM_152441	Hs.367956
A_21_P0001626	-2.04704	-1.03354	2.04704	down	LOC101929689	uncharacterized LOC101929689	FALSE	PREDICTED: Homo sapiens uncharacterized LOC101929689 (LOC101929689), ncRNA [XR_247063]	101929689		219608677	chr1	219608618	-	hs|1q41	XR_247063	chr1:219608677-219608618	XR_247063	Hs.735760
A_24_P260101	-2.04696	-1.03348	2.04696	down	MME	membrane metallo-endopeptidase	FALSE	Homo sapiens membrane metallo-endopeptidase (MME), transcript variant 2b, mRNA [NM_007289]	4311	GO:0005515|GO:0030424|GO:0005886|GO:0002003|GO:0045202|GO:0030425|GO:0005737|GO:0006508|GO:0070062|GO:0042277|GO:0044306|GO:0001822|GO:0071492|GO:0071493|GO:0046449|GO:0019233|GO:0050435|GO:0008021|GO:0005903|GO:0004175|GO:0071345|GO:0005887|GO:0008270|GO:0016021|GO:0090399|GO:0004222|GO:0005925|GO:0044267|GO:0006518|GO:0008238	154900809	chr3	154900750	+	hs|3q25.2	NM_007289	chr3:154900750-154900809	NM_007289	Hs.307734
A_21_P0002780	-2.04527	-1.03229	2.04527	down	TM4SF1-AS1	TM4SF1 antisense RNA 1	FALSE	Homo sapiens TM4SF1 antisense RNA 1 (TM4SF1-AS1), transcript variant 1, long non-coding RNA [NR_109809]	100874091		149104332	chr3	149104273	+	hs|3q25.1	NR_109809	chr3:149104273-149104332	NR_109809	Hs.549633
A_33_P3298930	-2.04505	-1.03213	2.04505	down	LOC102477328	uncharacterized LOC102477328	FALSE	Homo sapiens uncharacterized LOC102477328 (LOC102477328), long non-coding RNA [NR_105007]	102477328		71870050	chr5	71869991	-	hs|5q13.2	NR_105007	chr5:71870050-71869991	NR_105007	Hs.741936
A_33_P3249872	-2.04404	-1.03142	2.04404	down	FBLN1	fibulin 1	FALSE	Homo sapiens fibulin 1 (FBLN1), transcript variant C, mRNA [NM_001996]	2192	GO:0007566|GO:0005509|GO:0005578|GO:0005576|GO:0005615|GO:0005604|GO:0016504|GO:0031012|GO:0010952|GO:0030198|GO:0016032|GO:0005201|GO:0070062	45959232	chr22	45959173	+	hs|22q13.31	NM_001996	chr22:45959173-45959232	NM_001996	Hs.24601
A_33_P3419419	-2.04243	-1.03029	2.04243	down	PIK3C2B	phosphatidylinositol-4-phosphate 3-kinase, catalytic subunit type 2 beta	FALSE	phosphatidylinositol-4-phosphate 3-kinase, catalytic subunit type 2 beta [Source:HGNC Symbol;Acc:HGNC:8972] [ENST00000367184]	5287	GO:0005515|GO:0005886|GO:0006661|GO:0036092|GO:0005783|GO:0048015|GO:0005634|GO:0030139|GO:0044281|GO:0001727|GO:0005524|GO:0005829|GO:0046854|GO:0008150|GO:0016303|GO:0043491|GO:0035005|GO:0035091|GO:0005942|GO:0006644	204435959	chr1	204435900	-	hs|1q32.1		chr1:204435959-204435900
A_33_P3290707	-2.03557	-1.02543	2.03557	down	MME	membrane metallo-endopeptidase	FALSE	Homo sapiens membrane metallo-endopeptidase (MME), transcript variant 2b, mRNA [NM_007289]	4311	GO:0005515|GO:0030424|GO:0005886|GO:0002003|GO:0045202|GO:0030425|GO:0005737|GO:0006508|GO:0070062|GO:0042277|GO:0044306|GO:0001822|GO:0071492|GO:0071493|GO:0046449|GO:0019233|GO:0050435|GO:0008021|GO:0005903|GO:0004175|GO:0071345|GO:0005887|GO:0008270|GO:0016021|GO:0090399|GO:0004222|GO:0005925|GO:0044267|GO:0006518|GO:0008238	154802115	chr3	154802056	+	hs|3q25.2	NM_007289	chr3:154802056-154802115	NM_007289	Hs.307734
A_19_P00803342	-2.03488	-1.02494	2.03488	down	ZNF678	zinc finger protein 678	FALSE	Homo sapiens zinc finger protein 678 (ZNF678), transcript variant 1, mRNA [NM_178549]	339500	GO:0006355|GO:0005634|GO:0003677|GO:0046872|GO:0006351	227850101	chr1	227850042	+	hs|1q42.13	NM_178549	chr1:227850042-227850101	NM_178549	Hs.30323
A_23_P208210	-2.03439	-1.0246	2.03439	down	ZNF432	zinc finger protein 432	FALSE	Homo sapiens zinc finger protein 432 (ZNF432), mRNA [NM_014650]	9668	GO:0006355|GO:0003700|GO:0005634|GO:0003677|GO:0046872|GO:0006351	52536848	chr19	52536789	-	hs|19q13.41	NM_014650	chr19:52536848-52536789	NM_014650	Hs.655934
A_23_P421423	-2.03405	-1.02435	2.03405	down	TNFAIP2	tumor necrosis factor, alpha-induced protein 2	FALSE	Homo sapiens tumor necrosis factor, alpha-induced protein 2 (TNFAIP2), mRNA [NM_006291]	7127	GO:0000145|GO:0051601|GO:0000149|GO:0001525|GO:0006887|GO:0005615|GO:0030154	103603676	chr14	103603617	+	hs|14q32.32	NM_006291	chr14:103603617-103603676	NM_006291	Hs.525607
A_21_P0006242	-2.03371	-1.02411	2.03371	down	lnc-PPP1R26-2	lnc-PPP1R26-2:1	FALSE	LNCipedia lincRNA (lnc-PPP1R26-2), lincRNA [lnc-PPP1R26-2:1]			138307163	chr9	138307104	+	hs|9q34.3		chr9:138307104-138307163
A_33_P3398634	-2.02995	-1.02144	2.02995	down	TFEB	transcription factor EB	FALSE	Homo sapiens transcription factor EB (TFEB), transcript variant 5, mRNA [NM_001271943]	7942	GO:0006355|GO:0003700|GO:0044212|GO:0006914|GO:0001892|GO:0005634|GO:0006351|GO:0005737|GO:0006959|GO:0045944|GO:0046983|GO:0007040|GO:0010508	41658879	chr6	41658820	-	hs|6p21.1	NM_001271943	chr6:41658879-41658820	NM_001271943	Hs.485360
A_23_P57364	-2.02907	-1.02082	2.02907	down	TFF2	trefoil factor 2	FALSE	Homo sapiens trefoil factor 2 (TFF2), mRNA [NM_005423]	7032	GO:0005515|GO:0030334|GO:0008284|GO:0019722|GO:0070098|GO:0043031|GO:0007586|GO:0005615|GO:0031723|GO:0050728|GO:0060455|GO:0070374|GO:0070062	43767646	chr21	43766648	-	hs|21q22.3	NM_005423	chr21:43767646-43766648	NM_005423	Hs.2979
A_23_P58676	-2.029	-1.02077	2.029	down	NPR3	natriuretic peptide receptor 3	FALSE	Homo sapiens natriuretic peptide receptor 3 (NPR3), transcript variant 1, mRNA [NM_001204375]	4883	GO:0033688|GO:0048015|GO:0042562|GO:0007200|GO:0008528|GO:0048662|GO:0030157|GO:0007194|GO:0007193|GO:0042803|GO:0001501|GO:0016941|GO:0051000|GO:0005887|GO:0008217|GO:0002158|GO:0017046|GO:0035810|GO:0070062	32791776	chr5	32791717	+	hs|5p13.3	NM_001204375	chr5:32791717-32791776	NM_001204375	Hs.13528
A_33_P3211260	-2.02885	-1.02066	2.02885	down	DBNL	drebrin-like	FALSE	Homo sapiens mRNA for Drebrin-like protein variant protein. [AB209486]	28988	GO:0005515|GO:0071800|GO:0030054|GO:0005886|GO:0002102|GO:0006921|GO:0030425|GO:0005829|GO:0005737|GO:0051015|GO:0097178|GO:0005938|GO:0070062|GO:0019904|GO:0006915|GO:0014069|GO:0003779|GO:0007257|GO:0008022|GO:0001726|GO:0007416|GO:0006898|GO:0030027|GO:0030665|GO:0016601|GO:0000139|GO:0048812|GO:0008047|GO:0002376	44111108	chr7	44111049	+	hs|7p13	AB209486	chr7:44111049-44111108
A_33_P3247175	-2.02808	-1.02012	2.02808	down	C4orf47	chromosome 4 open reading frame 47	FALSE	Homo sapiens chromosome 4 open reading frame 47 (C4orf47), mRNA [NM_001114357]	441054		186370821	chr4	186370762	+	hs|4q35.1	NM_001114357	chr4:186370762-186370821	NM_001114357	Hs.549398
A_33_P3296582	-2.02771	-1.01985	2.02771	down	ARSJ	arylsulfatase family, member J	FALSE	Homo sapiens arylsulfatase family, member J (ARSJ), mRNA [NM_024590]	79642	GO:0006665|GO:0006687|GO:0005788|GO:0005576|GO:0004065|GO:0044281|GO:0044267|GO:0046872|GO:0043687	114821697	chr4	114821638	-	hs|4q26	NM_024590	chr4:114821697-114821638	NM_024590	Hs.22895
A_23_P208866	-2.02687	-1.01925	2.02687	down	GMFG	glia maturation factor, gamma	FALSE	Homo sapiens glia maturation factor, gamma (GMFG), transcript variant 1, mRNA [NM_004877]	9535	GO:0005622|GO:2000249|GO:0034316|GO:0071933|GO:0004860|GO:0006468|GO:0003779|GO:0006469|GO:0043085|GO:0008047|GO:0008083	39819146	chr19	39819087	-	hs|19q13.2	NM_004877	chr19:39819146-39819087	NM_004877	Hs.5210
A_24_P237757	-2.02403	-1.01723	2.02403	down	ZMYM2	zinc finger, MYM-type 2	FALSE	zinc finger, MYM-type 2 [Source:HGNC Symbol;Acc:HGNC:12989] [ENST00000382881]	7750	GO:0008150|GO:0006355|GO:0016605|GO:0008270|GO:0006351|GO:0031624|GO:0005829	20593814	chr13	20593755	+	hs|13q12.11	AL136621	chr13:20593755-20593814
A_19_P00321272	-2.01986	-1.01426	2.01986	down			FALSE	long intergenic non-protein coding RNA 313 [Source:HGNC Symbol;Acc:HGNC:16416] [ENST00000427188]			44890399	chr21	44890340	-	hs|21q22.3	XR_425284	chr21:44890399-44890340	XR_425284	Hs.592161
A_24_P349196	-2.01984	-1.01424	2.01984	down	CCDC30	coiled-coil domain containing 30	FALSE	Homo sapiens coiled-coil domain containing 30 (CCDC30), mRNA [NM_001080850]	728621	GO:0070062	43119849	chr1	43119790	+	hs|1p34.2	NM_001080850	chr1:43119790-43119849	NM_001080850	Hs.729640
A_33_P3419314	-2.01787	-1.01284	2.01787	down	CHD5	chromodomain helicase DNA binding protein 5	FALSE	Homo sapiens chromodomain helicase DNA binding protein 5 (CHD5), mRNA [NM_015557]	26038	GO:0000792|GO:0008026|GO:0060850|GO:0008285|GO:0006366|GO:0005634|GO:0003677|GO:0005524|GO:0016020|GO:0016581|GO:0043967|GO:0008270|GO:0021895|GO:0035093	6165202	chr1	6165143	-	hs|1p36.31	NM_015557	chr1:6165202-6165143	NM_015557	Hs.522898
A_23_P314755	-2.01623	-1.01166	2.01623	down	STC1	stanniocalcin 1	FALSE	Homo sapiens stanniocalcin 1 (STC1), mRNA [NM_003155]	6781	GO:0030336|GO:0007566|GO:0006874|GO:0071456|GO:0005634|GO:0033280|GO:0090280|GO:0035988|GO:0005615|GO:0071385|GO:0060348|GO:0046697|GO:0010596|GO:0044070|GO:0005737|GO:0016324|GO:0001503|GO:0005179|GO:0001886|GO:0003421|GO:0051926|GO:0071320|GO:0086004	23700177	chr8	23700118	-	hs|8p21.2	NM_003155	chr8:23700177-23700118	NM_003155	Hs.25590
A_24_P555473	-2.0162	-1.01164	2.0162	down	2018-03-03	membrane-associated ring finger (C3HC4) 3, E3 ubiquitin protein ligase	FALSE	Homo sapiens membrane-associated ring finger (C3HC4) 3, E3 ubiquitin protein ligase (MARCH3), mRNA [NM_178450]	115123	GO:0016567|GO:0031901|GO:0016874|GO:0008270|GO:0016021|GO:0005764|GO:0030659|GO:0006897|GO:0005768	126203666	chr5	126203607	-	hs|5q23.2	NM_178450	chr5:126203666-126203607	NM_178450	Hs.132441
A_33_P3236177	-2.01603	-1.01152	2.01603	down	ANG	angiogenin, ribonuclease, RNase A family, 5	FALSE	Homo sapiens angiogenin, ribonuclease, RNase A family, 5 (ANG), transcript variant 1, mRNA [NM_001145]	283	GO:0005515|GO:0017148|GO:0090305|GO:0009303|GO:0050714|GO:0005634|GO:0019843|GO:0001556|GO:0007202|GO:0005615|GO:0032431|GO:0030426|GO:0001541|GO:0007154|GO:0032311|GO:0032148|GO:0043025|GO:0030041|GO:0006651|GO:0009725|GO:0008201|GO:0070062|GO:0042277|GO:0001666|GO:0005507|GO:0005102|GO:0005605|GO:0005730|GO:0048662|GO:0042592|GO:0004540|GO:0003779|GO:0001890|GO:0001525|GO:0003677|GO:0004519|GO:…	21162168	chr14	21162109	+	hs|14q11.2	NM_001145	chr14:21162109-21162168	NM_001145	Hs.283749
A_33_P3691916	-2.01587	-1.0114	2.01587	down	FAM13A	family with sequence similarity 13, member A	FALSE	Homo sapiens family with sequence similarity 13, member A (FAM13A), transcript variant 1, mRNA [NM_014883]	10144	GO:0043547|GO:0051056|GO:0007264|GO:0005829|GO:0005096	89647940	chr4	89647881	-	hs|4q22.1	NM_014883	chr4:89647940-89647881	NM_014883	Hs.97270
A_33_P3514859	-2.01562	-1.01123	2.01562	down	LOC101929709	uncharacterized LOC101929709	FALSE	Homo sapiens uncharacterized LOC101929709 (LOC101929709), long non-coding RNA [NR_125822]	101929709		90729687	chr8	90729628	-	hs|8q21.3	NR_125822	chr8:90729687-90729628	NR_125822	Hs.651324
A_23_P46470	-2.0154	-1.01107	2.0154	down	ERRFI1	ERBB receptor feedback inhibitor 1	FALSE	Homo sapiens ERBB receptor feedback inhibitor 1 (ERRFI1), mRNA [NM_018948]	54206	GO:0005515|GO:0060426|GO:0060428|GO:0019901|GO:0048286|GO:0006950|GO:0005634|GO:0005100|GO:0031234|GO:0031953|GO:0045616|GO:0005737|GO:0032321|GO:0007175|GO:0043589	8072267	chr1	8072208	-	hs|1p36.23	NM_018948	chr1:8072267-8072208	NM_018948	Hs.605445
A_33_P3226810	-2.01327	-1.00954	2.01327	down	TNFSF10	tumor necrosis factor (ligand) superfamily, member 10	FALSE	Homo sapiens tumor necrosis factor (ligand) superfamily, member 10 (TNFSF10), transcript variant 1, mRNA [NM_003810]	8743	GO:0005515|GO:0032868|GO:0005164|GO:2001238|GO:2001239|GO:0043065|GO:0006919|GO:0005102|GO:0007267|GO:0006915|GO:0005576|GO:0097190|GO:0005125|GO:0005615|GO:0046872|GO:0043280|GO:0007165|GO:0006955|GO:0005887|GO:0090200|GO:0043123|GO:0008584|GO:0070062	172224285	chr3	172224226	-	hs|3q26.31	NM_003810	chr3:172224285-172224226	NM_003810	Hs.478275
A_23_P388900	-2.01182	-1.0085	2.01182	down	SLC22A15	solute carrier family 22, member 15	FALSE	Homo sapiens solute carrier family 22, member 15 (SLC22A15), mRNA [NM_018420]	55356	GO:0022857|GO:0016021|GO:0055085|GO:0006811	116611870	chr1	116611811	+	hs|1p13.1	NM_018420	chr1:116611811-116611870	NM_018420	Hs.125482
A_33_P3337896	-2.01173	-1.00844	2.01173	down			FALSE	phosphodiesterase 4D interacting protein [Source:HGNC Symbol;Acc:HGNC:15580] [ENST00000479369]			144862766	chr1	144862707	-	hs|1q21.1	AK024906	chr1:144862766-144862707		Hs.731111
A_33_P3294217	-2.01091	-1.00785	2.01091	down	UTF1	undifferentiated embryonic cell transcription factor 1	FALSE	Homo sapiens undifferentiated embryonic cell transcription factor 1 (UTF1), mRNA [NM_003577]	8433	GO:0005515|GO:0006357|GO:0045944|GO:0003713|GO:0071837|GO:0005634|GO:0008584|GO:0006351	135045062	chr10	135045003	+	hs|10q26.3	NM_003577	chr10:135045003-135045062	NM_003577	Hs.458406
A_32_P375286	-2.01067	-1.00768	2.01067	down	ZNF660	zinc finger protein 660	FALSE	Homo sapiens zinc finger protein 660 (ZNF660), mRNA [NM_173658]	285349	GO:0006355|GO:0005634|GO:0003677|GO:0046872|GO:0006351	44636678	chr3	44636619	+	hs|3p21.31	NM_173658	chr3:44636619-44636678	NM_173658	Hs.733134
A_23_P96833	-2.00998	-1.00718	2.00998	down	SLAMF9	SLAM family member 9	FALSE	Homo sapiens SLAM family member 9 (SLAMF9), transcript variant 1, mRNA [NM_033438]	89886	GO:0004872|GO:0016021	159921496	chr1	159921437	-	hs|1q23.2	NM_033438	chr1:159921496-159921437	NM_033438	Hs.661712
A_21_P0000083	-2.00916	-1.00659	2.00916	down	CLCN2	chloride channel, voltage-sensitive 2	FALSE	Homo sapiens chloride channel, voltage-sensitive 2 (CLCN2), transcript variant 1, mRNA [NM_004366]	1181	GO:0044070|GO:0034220|GO:0060041|GO:0005886|GO:0005247|GO:0034707|GO:0006810|GO:0034765|GO:0060689|GO:0055085	184064108	chr3	184064049	-	hs|3q27.1	NM_004366	chr3:184064108-184064049	NM_004366	Hs.436847
A_33_P3293381	-2.00834	-1.006	2.00834	down	RASSF4	Ras association (RalGDS/AF-6) domain family member 4	FALSE	Ras association (RalGDS/AF-6) domain family member 4 [Source:HGNC Symbol;Acc:HGNC:20793] [ENST00000428466]	83937	GO:0005515|GO:0007165|GO:0007049	45478469	chr10	45478410	+	hs|10q11.21		chr10:45478410-45478469
A_21_P0014428	-2.00762	-1.00549	2.00762	down	LOC101927372	uncharacterized LOC101927372	FALSE	PREDICTED: Homo sapiens uncharacterized LOC101927372 (LOC101927372), ncRNA [XR_244439]	101927372		42897969	chr22	42897910	-	hs|22q13.2	XR_244439	chr22:42897969-42897910	XR_244439
A_23_P358917	-2.00733	-1.00528	2.00733	down	CYP3A7	cytochrome P450, family 3, subfamily A, polypeptide 7	FALSE	Homo sapiens cytochrome P450, family 3, subfamily A, polypeptide 7 (CYP3A7), mRNA [NM_000765]	1551	GO:0004497|GO:0006805|GO:0070330|GO:0019825|GO:0005506|GO:0005789|GO:0044281|GO:0055114|GO:0020037	99303096	chr7	99303037	-	hs|7q22.1	NM_000765	chr7:99303096-99303037	NM_000765	Hs.111944
A_33_P3373765	-2.00695	-1.00501	2.00695	down	DRD4	dopamine receptor D4	FALSE	Homo sapiens dopamine receptor D4 (DRD4), mRNA [NM_000797]	1815	GO:0005515|GO:0032417|GO:0060041|GO:0060406|GO:0015459|GO:0009648|GO:0042802|GO:0042596|GO:0051586|GO:0043025|GO:0001662|GO:0005938|GO:0050848|GO:2000463|GO:0007614|GO:0035240|GO:0046928|GO:0007212|GO:0048545|GO:0060080|GO:0005887|GO:0035176|GO:0001591|GO:0050709|GO:0007623|GO:0034776|GO:0008344|GO:0017124|GO:0005886|GO:0030818|GO:0048148|GO:0007195|GO:0007194|GO:0042053|GO:0000187|GO:0042417|GO:…	640703	chr11	640644	+	hs|11p15.5	NM_000797	chr11:640644-640703	NM_000797	Hs.99922
A_21_P0001227	-2.00398	-1.00287	2.00398	down			FALSE	601566084F1 NIH_MGC_21 Homo sapiens cDNA clone IMAGE:3840837 5', mRNA sequence [BE735115]			222215119	chr1	222215060	-	hs|1q41		chr1:222215119-222215060		Hs.444944
A_19_P00319745	-2.00377	-1.00272	2.00377	down	RFX8	RFX family member 8, lacking RFX DNA binding domain	FALSE	Homo sapiens RFX family member 8, lacking RFX DNA binding domain (RFX8), mRNA [NM_001145664]	731220	GO:0003700|GO:0006357|GO:0031018|GO:0005634|GO:0000978|GO:0006351	102034067	chr2	102034008	-	hs|2q11.2	NM_001145664	chr2:102034067-102034008	NM_001145664	Hs.662488
A_23_P215111	-2.00097	-1.0007	2.00097	down	ATP6V0A4	ATPase, H+ transporting, lysosomal V0 subunit a4	FALSE	Homo sapiens ATPase, H+ transporting, lysosomal V0 subunit a4 (ATP6V0A4), transcript variant 1, mRNA [NM_020632]	50617	GO:0008286|GO:0005515|GO:0005886|GO:0007605|GO:0031526|GO:0005765|GO:0006885|GO:0006879|GO:0000220|GO:0033572|GO:0016324|GO:0007035|GO:0046961|GO:0030670|GO:0051117|GO:0090382|GO:0070062|GO:0007588|GO:0070072|GO:0015986|GO:0051701|GO:0045177|GO:0055085|GO:0001503|GO:0015991|GO:0016021|GO:0010008|GO:0016471|GO:0005768|GO:0015992	138391206	chr7	138391147	-	hs|7q34	NM_020632	chr7:138391206-138391147	NM_020632	Hs.98967
A_23_P326142	-2.00082	-1.00059	2.00082	down	SND1-IT1	SND1 intronic transcript 1 (non-protein coding)	FALSE	Homo sapiens SND1 intronic transcript 1 (non-protein coding) (SND1-IT1), long non-coding RNA [NR_027330]	27099		127639266	chr7	127639207	+	hs|7q32.1	NR_027330	chr7:127639207-127639266	NR_027330	Hs.657377
A_33_P3211513	-2.00068	-1.00049	2.00068	down	CLK1	CDC-like kinase 1	FALSE	Homo sapiens CDC-like kinase 1 (CLK1), transcript variant 2, mRNA [NM_001162407]	1195	GO:0005737|GO:0046777|GO:0018105|GO:0008283|GO:0004674|GO:0018107|GO:0043484|GO:0018108|GO:0005634|GO:0004712|GO:0005524|GO:0004715	201726021	chr2	201725962	-	hs|2q33.1	NM_001162407	chr2:201726021-201725962	NM_001162407	Hs.433732
A_33_P3376546	-2.00067	-1.00049	2.00067	down	PTGFR	prostaglandin F receptor (FP)	FALSE	Homo sapiens prostaglandin F receptor (FP) (PTGFR), transcript variant 2, mRNA [NM_001039585]	5737	GO:0043066|GO:0008284|GO:0005737|GO:0035584|GO:0007567|GO:0007186|GO:0005886|GO:0005887|GO:0071799|GO:0032496|GO:0005576|GO:0004958	79006355	chr1	79006296	+	hs|1p31.1	NM_001039585	chr1:79006296-79006355	NM_001039585	Hs.654365
